# Supplementary material for: Racial and ethnic differences in foveal avascular zone in diabetic and nondiabetic eyes revealed by optical coherence tomography angiography
Source: PLoS One. 2021 Oct 22;16(10):e0258848. doi: 10.1371/journal.pone.0258848 (PMC8535464; doi:10.1371/journal.pone.0258848)
Supplement: S1 Table — The source data used in the analysis. (XLS) [file pone.0258848.s001.xls]

## Sheet: Sheet1
study_id	last_a1c	logmarod	logmaros	gender	al_od_pi	al_os_pi	eyeid	eaaml	laterality	svdcentral	svdinner	svdfull	svdcalsupvd	spdcentral	spdinner	spdfull	spdcalsuppd	fazareamm2	fazperimetermm	fazcircularity	fazacircularityindex	dvdmm1	dcalvd	dcalvd2	newdcalvd	dpd	dcalpd	newdcalpd	sdmas	seaa	group	visualacuity	hypertension_recoded	bcva	raceethnicity	logmar_best	years_diag	age_cat
2		0.3	0.4	Female	23.12	23.64	375	0	1	10.3	22.3	20.9	21.86	18.5	39.6	37.2	38.91	0.31	2.21	0.8	1.12	119.01	123.66	129.08	14.85	27.9	28.99	28.9	0	0	No Diabetes	0.3	1	0.3	Hispanic	0.3		41-50
3		0.1	0.1	Female	23.18	23.08	376	0	1	10.3	21.4	20.2	21.22	18.4	40	37.6	39.5	0.34	2.55	0.65	1.23	126.13	131.56	137.32	15.86	31.46	32.81	32.7	0	0	No Diabetes	0.1	0	0.1	Hispanic	0.1		31-40
3		0.1	0.1	Female	23.18	23.08	377	0	2	10.3	20.7	19.6	20.5	17.9	38.5	36.2	37.86	0.31	2.34	0.71	1.19	135.67	140.97	147.14	16.93	33.58	34.89	34.78	0	0	No Diabetes	0.1	0	0.1	Hispanic	0.1		31-40
4		0	0	Male	25.29	25.3	378	0	1	14.4	21.9	21	21.49	26.7	39.9	38.4	39.29	0.16	1.68	0.73	1.18	136.19	138.89	144.97	16.4	34.21	34.89	34.83	0	0	No Diabetes	0	1	0	NH Black	0		21-30
5		0	0	Male	24.24	24.15	379	0	1	7.3	21.7	20.1	21.31	11.9	37.8	34.9	36.99	0.4	2.86	0.61	1.28	119.24	125.32	130.81	15.21	27.73	29.14	29.02	0	0	No Diabetes	0	1	0	Hispanic	0		61-70
5		0	0	Male	24.24	24.15	380	0	2	4.9	20.5	18.8	19.99	8.3	37.7	34.4	36.57	0.42	2.97	0.6	1.29	119.81	126.24	131.77	15.36	29.35	30.93	30.79	0	0	No Diabetes	0	1	0	Hispanic	0		61-70
6		0	0	Male	24.9	24.86	381	0.03	1	7.6	21.2	19.7	20.88	13.2	38.1	35.3	37.42	0.4	2.65	0.71	1.18	114.92	120.78	126.07	14.66	27.77	29.19	29.06	0	0	No Diabetes	0	0	0	Hispanic	0		41-50
6		0	0	Male	24.9	24.86	382	0	2	9.5	22.4	21	22.23	17.6	41.2	38.6	40.85	0.39	2.67	0.68	1.21	117.32	123.15	128.54	14.93	27.68	29.06	28.93	0	0	No Diabetes	0	0	0	Hispanic	0		41-50
7		0.1	0.1	Female	21.87	21.94	383	0	1	8.6	20.2	18.9	19.8	15.1	36.1	33.7	35.3	0.32	2.33	0.75	1.16	106.47	110.77	115.62	13.32	25.82	26.86	26.77	0	0	No Diabetes	0.1	1	0.1	Asian	0.1		51-60
7		0.1	0.1	Female	21.87	21.94	384	0	2	8.8	21.4	20	20.98	16.3	38.5	36.1	37.87	0.33	2.39	0.73	1.17	115.96	120.8	126.09	14.54	28.65	29.85	29.74	0	0	No Diabetes	0.1	1	0.1	Asian	0.1		51-60
9		0.1	0.1	Female	23.15	23.16	385	0	1	18.6	23.7	23.1	23.33	31.5	41.3	40.2	40.6	0.07	1.23	0.55	1.31	137.03	138.2	144.25	16.15	32.78	33.06	33.04	0	0	No Diabetes	0.1	0	0.1	Asian	0.1		61-70
9		0.1	0.1	Female	23.15	23.16	386	0	2	18.8	22.5	22.1	22.29	33.7	41.6	40.7	41.05	0.06	1	0.73	1.15	142.48	143.53	149.82	16.76	34.83	35.09	35.06	0	0	No Diabetes	0.1	0	0.1	Asian	0.1		61-70
10		0	0	Female	26.85	26.66	387	0	1	13.4	21.7	20.7	21.3	23.1	39.6	37.7	38.8	0.2	2.06	0.61	1.3	140.22	143.71	150	17.05	34.07	34.92	34.84	0	0	No Diabetes	0	1	0	NH White	0		51-60
10		0	0	Female	26.85	26.66	388	0	2	12.2	20.7	19.7	20.24	19.9	37	35.1	36.07	0.19	1.73	0.79	1.12	139.11	142.39	148.63	16.87	32.87	33.65	33.58	0	0	No Diabetes	0	1	0	NH White	0		51-60
11		0	0	Male	23.44	23.44	389	0	1	10	22.2	20.8	21.59	18.7	40.4	37.9	39.35	0.26	2.08	0.75	1.15	104.56	107.97	112.7	12.89	25.85	26.69	26.62	0	0	No Diabetes	0	0	0	NH White	0		51-60
11		0	0	Male	23.44	23.44	390	0	2	10	20.4	19.3	19.98	17.3	37.6	35.4	36.64	0.24	2.27	0.59	1.31	97.78	100.71	105.12	12	24.26	24.99	24.92	0	0	No Diabetes	0	0	0	NH White	0		51-60
12		0	0	Female	22.52	22.45	391	0	1	8.9	21.3	19.9	20.97	15.7	39.1	36.5	38.46	0.36	2.41	0.77	1.13	127.16	132.97	138.79	16.06	30.76	32.17	32.04	0	0	No Diabetes	0	0	0	NH White	0		0-20
12		0	0	Female	22.52	22.45	392	0.02	2	9	20.6	19.3	20.31	16.6	38.8	36.3	38.19	0.35	2.55	0.67	1.22	129.16	134.89	140.8	16.28	31.82	33.23	33.11	0	0	No Diabetes	0	0	0	NH White	0		0-20
13		0	0	Female	22.03	22.23	393	0	1	10.3	23.1	21.7	22.83	18	41.1	38.5	40.51	0.35	2.45	0.72	1.17	120.04	125.36	130.85	15.13	29.17	30.46	30.35	0	0	No Diabetes	0	0	0	Hispanic	0		41-50
13		0	0	Female	22.03	22.23	394	0.03	2	7.6	22.8	21.1	22.3	13.8	41	38	40.16	0.38	2.5	0.76	1.14	126.48	132.59	138.4	16.06	30.41	31.88	31.75	0	0	No Diabetes	0	0	0	Hispanic	0		41-50
15		0	0	Female	26.02	25.96	397	0	1	15	20.8	20.2	20.7	26.4	37.4	36.2	37.09	0.17	1.79	0.68	1.22	111.98	114.34	119.35	13.52	26.81	27.37	27.33	0	0	No Diabetes	0	0	0	NH White	0		51-60
15		0	0	Female	26.02	25.96	398	0	2	14.4	23.4	22.4	23.02	23.8	40.4	38.5	39.56	0.19	1.84	0.69	1.19	112.52	115.18	120.22	13.65	26.21	26.83	26.78	0	0	No Diabetes	0	0	0	NH White	0		51-60
16		0	0	Male	22.51	22.52	399	0.02	1	6.2	22.1	20.3	21.84	11.4	40.8	37.5	40.35	0.5	2.88	0.76	1.15	124.82	132.88	138.7	16.32	30.35	32.31	32.14	0	0	No Diabetes	0	0	0	Hispanic	0		31-40
16		0	0	Male	22.51	22.52	400	0	2	3.6	20.1	18.2	19.71	6.1	36.1	32.7	35.4	0.54	3.27	0.64	1.26	110.3	118.04	123.21	14.56	25.93	27.75	27.59	0	0	No Diabetes	0	0	0	Hispanic	0		31-40
18		0	0.1	Male	25.08	24.07	403	0	1	10.9	22.1	20.8	21.69	18.9	38.9	36.7	38.27	0.29	2.36	0.65	1.24	136.75	141.74	147.95	16.99	32.41	33.59	33.49	0	0	No Diabetes	0	0	0	Hispanic	0		21-30
18		0	0.1	Male	25.08	24.07	404	0	2	10.5	22	20.7	21.68	19.2	41.6	39.1	40.95	0.32	2.64	0.58	1.32	142.68	148.44	154.94	17.85	35.9	37.35	37.22	0	0	No Diabetes	0.1	0	0.1	Hispanic	0		21-30
19		0	0	Female	23.54	23.52	405	0	1	12.2	22.6	21.5	22.29	21	40.4	38.2	39.6	0.25	2.08	0.72	1.17	136.88	141.16	147.34	16.84	33.84	34.9	34.81	0	0	No Diabetes	0	0	0	NH Black	0		31-40
20		0	0	Male	23.09	23.09	406	0.03	2	9.3	20.9	19.6	20.44	16.6	37.4	35.1	36.6	0.29	2.26	0.72	1.18	112.63	116.74	121.85	13.99	26.8	27.78	27.69	0	0	No Diabetes	0	0	0	Hispanic	0		81-90
23		0	0	Male	23.3	23.25	408	0	1	16.1	22.7	21.9	22.21	26.3	39.9	38.4	38.95	0.1	1.35	0.66	1.2	113.76	115.16	120.2	13.51	27.42	27.76	27.73	0	0	No Diabetes	0	0	0	NH White	0		41-50
23		0	0	Male	23.3	23.25	409	0.02	2	16.4	22.6	21.9	22.25	28.4	41.1	39.7	40.33	0.11	1.46	0.62	1.24	120.26	121.89	127.23	14.31	29.27	29.67	29.63	0	0	No Diabetes	0	0	0	NH White	0		41-50
28		0	0	Male	24.36	24.2	414	0.02	1	14.7	21.8	21	21.39	26.2	39.3	37.8	38.51	0.13	1.59	0.67	1.24	136	138.18	144.23	16.26	33.15	33.68	33.64	0	0	No Diabetes	0	0	0	NH White	0		41-50
28		0	0	Male	24.36	24.2	415	0	2	16.2	22.8	22.1	22.48	28.1	40.9	39.4	40.08	0.12	1.56	0.63	1.27	156.26	158.57	165.51	18.64	38.25	38.82	38.77	0	0	No Diabetes	0	0	0	NH White	0		41-50
29		0	0	Male	22.95	22.95	416	0	1	11.5	19.9	18.9	19.48	19.5	35.3	33.5	34.53	0.21	1.99	0.67	1.22	121.8	124.99	130.46	14.84	29.29	30.06	29.99	0	0	No Diabetes	0	0	0	Hispanic	0		41-50
30		0	0	Female	23.06	23.09	417	0	1	6.7	20.9	19.3	20.67	11.4	38.3	35.3	37.81	0.47	2.78	0.76	1.14	131.59	139.55	145.66	17.08	31.99	33.93	33.75	0	0	No Diabetes	0	0	0	Hispanic	0		0-20
30		0	0	Female	23.06	23.09	418	0	2	7.4	21.4	19.9	21.28	12.2	40.2	37	39.57	0.46	2.71	0.79	1.13	145.7	154.31	161.07	18.86	35.89	38.01	37.82	0	0	No Diabetes	0	0	0	Hispanic	0		0-20
31		0	0	Male	23.14	23.12	419	0.02	1	14.1	22.5	21.5	22.16	23.9	40.3	38.5	39.68	0.21	2.13	0.58	1.31	134.82	138.35	144.41	16.43	33.01	33.87	33.8	0	0	No Diabetes	0	0	0	NH White	0		51-60
31		0	0	Male	23.14	23.12	420	0.02	2	17.1	21.9	21.4	21.86	29.8	39.9	38.8	39.64	0.15	1.74	0.61	1.27	134.8	137.3	143.31	16.19	32.18	32.78	32.73	0	0	No Diabetes	0	0	0	NH White	0		51-60
32	6.6	0.3	0.3	Female			421	0	1	11.8	21.7	20.6	21.32	21.9	39.7	37.7	39.02	0.24	1.96	0.78	1.13	127.45	131.27	137.02	15.64	30.55	31.47	31.39	0	0	No Diabetes	0.3	0	0.3	Asian	0.3		71-80
32	6.6	0.3	0.3	Female			422	0	2	13.1	22.8	21.7	22.43	23.2	40.8	38.8	40.1	0.23	2.04	0.68	1.2	125.23	128.83	134.47	15.33	30.78	31.66	31.59	0	0	No Diabetes	0.3	0	0.3	Asian	0.3		71-80
34		0	0	Male	25.49	25.4	425	0	2	11.4	20.5	19.5	20.21	20.8	38.6	36.6	37.94	0.25	2.33	0.58	1.31	105.95	109.27	114.06	13.03	26.11	26.93	26.86	0	0	No Diabetes	0	0	0	NH White	0		61-70
35		0	0	Male	23.78	23.38	426	0	1	12.1	22.1	21	21.71	21.8	40.7	38.6	39.9	0.23	2.13	0.64	1.25	138.26	142.23	148.46	16.93	34.61	35.6	35.52	0	0	No Diabetes	0	0	0	NH White	0		41-50
35		0	0	Male	23.78	23.38	427	0.02	2	12.3	21.7	20.6	21.29	22.6	39.5	37.6	38.86	0.23	1.93	0.77	1.14	124.76	128.34	133.96	15.27	30.2	31.07	30.99	0	0	No Diabetes	0	0	0	NH White	0		41-50
36		0	0	Male	24.68	24.86	428	0	1	13.4	23.9	22.7	23.46	23.9	41.8	39.8	41.14	0.23	2	0.71	1.18	127.39	131.05	136.79	15.6	30.17	31.04	30.96	0	0	No Diabetes	0	0	0	NH White	0		21-30
36		0	0	Male	24.68	24.86	429	0	2	14.8	23.4	22.4	23.09	24.4	40.7	38.8	39.99	0.21	1.9	0.73	1.17	115.23	118.24	123.42	14.04	27.36	28.08	28.01	0	0	No Diabetes	0	0	0	NH White	0		21-30
37		0	0	Male	23.76	23.61	430	0	1	13.8	24	22.8	23.5	24	41.7	39.7	40.92	0.21	2.04	0.64	1.26	134.62	138.14	144.19	16.4	31.67	32.5	32.43	0	0	No Diabetes	0	0	0	Hispanic	0		31-40
37		0	0	Male	23.76	23.61	431	0.03	2	15.1	24.1	23.1	23.53	26.3	42	40.2	40.95	0.13	1.56	0.65	1.22	134.05	136.2	142.16	16.03	31.45	31.95	31.91	0	0	No Diabetes	0	0	0	Hispanic	0		31-40
38		0	0.4	Female	22.34	22.44	432	0	1	6.4	19.9	18.4	19.62	10.7	36.3	33.4	35.62	0.44	2.74	0.73	1.17	96.6	102.05	106.52	12.44	23.12	24.42	24.31	0	0	No Diabetes	0	0	0	Asian	0		71-80
42		0	0.18	Male	23.35	22.79	433	0.08	1	16.6	22.8	22.1	22.38	29.5	42.1	40.7	41.22	0.09	1.37	0.6	1.29	130.58	132.02	137.8	15.47	31.8	32.15	32.12	0	0	No Diabetes	0	0	0	NH Black	0		41-50
46		0	0	Male	24.2	24.23	434	0	1	12.8	21.2	20.3	20.89	21.9	39.1	37.1	38.18	0.2	1.93	0.67	1.22	134.27	137.61	143.64	16.32	32.47	33.28	33.21	0	0	No Diabetes	0	0	0	NH Black	0		51-60
46		0	0	Male	24.2	24.23	435	0.02	2	13.4	22.9	21.9	22.64	23.4	41.1	39.1	40.41	0.23	2	0.73	1.18	134.88	138.75	144.83	16.51	32.36	33.29	33.21	0	0	No Diabetes	0	0	0	NH Black	0		51-60
49		0	0	Male	23.07	23.05	436	0	1	11.6	21.8	20.7	21.43	21.3	41.2	39	40.37	0.24	2.1	0.69	1.21	116.53	120.03	125.29	14.3	29.34	30.22	30.14	0	0	No Diabetes	0	0	0	Hispanic	0		51-60
49		0	0	Male	23.07	23.05	437	0	2	10.4	21.9	20.6	21.61	18.6	41.1	38.6	40.49	0.33	2.45	0.69	1.2	103.25	107.56	112.27	12.95	25.56	26.63	26.53	0	0	No Diabetes	0	0	0	Hispanic	0		51-60
52		0	0	Female	22.43	22.48	438	0	1	7.3	21.4	19.8	21.02	12.7	38.3	35.4	37.58	0.41	2.76	0.68	1.22	105.83	111.37	116.25	13.53	24.6	25.89	25.77	0	0	No Diabetes	0	0	0	Hispanic	0		31-40
56		0	0	Female	23.47	23.49	441	0	1	11.5	23.1	21.8	22.73	19.7	41.3	38.9	40.56	0.29	2.25	0.72	1.18	136.47	141.45	147.64	16.95	33.43	34.65	34.54	0	0	No Diabetes	0	0	0	Hispanic	0		21-30
56		0	0	Female	23.47	23.49	442	0	2	11.7	23.8	22.4	23.39	20.1	42.2	39.7	41.46	0.3	2.2	0.77	1.13	131.71	136.69	142.68	16.4	32.2	33.42	33.31	0	0	No Diabetes	0	0	0	Hispanic	0		21-30
57		0	0	Female	23.28	23.42	443	0	1	12.7	22.6	21.5	22.13	22.7	40.7	38.7	39.83	0.2	2.14	0.56	1.35	124.39	127.48	133.06	15.12	30.19	30.94	30.88	0	0	No Diabetes	0	0	0	Asian	0		61-70
57		0	0	Female	23.28	23.42	444	0	2	12.5	21.7	20.7	21.36	22.2	39.5	37.5	38.7	0.22	2.08	0.63	1.25	116.02	119.2	124.42	14.17	27.86	28.62	28.56	0	0	No Diabetes	0	0	0	Asian	0		61-70
59		0.1	0.18	Female	22.57	22.62	445	0	1	13.1	22.3	21.3	22.02	23	41.4	39.3	40.62	0.23	1.89	0.81	1.11	137.07	141.01	147.19	16.78	34.26	35.24	35.16	0	0	No Diabetes	0.1	0	0.1	NH White	0.1		51-60
59		0.1	0.18	Female	22.57	22.62	446	0	2	13.4	21	20.1	20.72	24.1	39.3	37.6	38.75	0.21	1.92	0.7	1.18	126.17	129.47	135.14	15.37	30.94	31.75	31.68	0	0	No Diabetes	0.18	0	0.18	NH White	0.1		51-60
60		0.1	0.1	Female	23.77	23.88	447	0	2	10.3	21.9	20.6	21.61	17.3	38.7	36.3	38.08	0.33	2.5	0.66	1.23	118.77	123.73	129.15	14.9	27.98	29.15	29.04	0	0	No Diabetes	0.1	0	0.1	Asian	0.1		61-70
61		0	0	Female	23.37	23.43	448	0	2	10.3	20.7	19.5	20.52	20.3	38.8	36.7	38.61	0.35	2.6	0.66	1.24	118.09	123.33	128.73	14.88	29.54	30.85	30.74	0	0	No Diabetes	0	1	0	NH White	0		51-60
62		0	0	Male	24.18	24.05	449	0	1	13	21.6	20.6	21.32	23	39.5	37.7	39.02	0.24	2.1	0.68	1.21	137.95	142.09	148.31	16.93	33.67	34.68	34.59	0	0	No Diabetes	0	0	0	NH White	0		41-50
62		0	0	Male	24.18	24.05	450	0	2	13.1	22.2	21.2	21.91	22.5	40.1	38.1	39.38	0.23	1.92	0.77	1.13	143.26	147.37	153.82	17.54	34.7	35.7	35.61	0	0	No Diabetes	0	0	0	NH White	0		41-50
64		0	0	Male	23.55	23.56	451	0	1	7.5	18.9	17.6	18.68	13.7	35.8	33.3	35.35	0.41	2.68	0.71	1.18	103.18	108.58	113.34	13.19	24.74	26.04	25.92	0	0	No Diabetes	0	0	0	Hispanic	0		51-60
66		0.1	0.1	Female	22.89	22.74	452	0	1	10.6	21.9	20.6	21.51	18.7	39.5	37.1	38.74	0.3	2.3	0.71	1.18	126.04	130.8	136.53	15.69	30.54	31.69	31.59	0	0	No Diabetes	0.1	0	0.1	Asian	0.1		61-70
69		0.1	0.1	Female	22.1	22.22	453	0	2	8	20.6	19.2	20.38	13.9	37.2	34.6	36.73	0.41	2.72	0.7	1.2	99.28	104.48	109.06	12.7	24.28	25.55	25.44	0	0	No Diabetes	0.1	1	0.1	Asian	0.1		51-60
72		0	0	Female	22.93	23.09	454	0	1	8.5	21.1	19.7	20.76	16	38.2	35.8	37.72	0.36	2.56	0.7	1.2	111.34	116.43	121.53	14.07	26.36	27.56	27.46	0	0	No Diabetes	0	1	0	NH Black	0		61-70
73		0	0	Female	24.8	24.72	455	0	1	17	21.8	21.2	21.63	29.7	38.3	37.3	38.05	0.14	1.82	0.54	1.37	136.37	138.73	144.81	16.34	32.8	33.37	33.32	0	0	No Diabetes	0	0	0	NH White	0		51-60
73		0	0	Female	24.8	24.72	456	0	2	13.7	19.2	18.6	18.98	23.7	34.1	32.9	33.56	0.14	1.61	0.67	1.21	135.03	137.36	143.38	16.18	31.71	32.26	32.21	0	0	No Diabetes	0	0	0	NH White	0		51-60
77		0.1	0.1	Female	24.62	24.63	457	0	1	8.7	22.3	20.8	22.08	14.6	39	36.2	38.43	0.41	2.7	0.71	1.19	127.33	134	139.87	16.28	29.8	31.36	31.22	0	0	No Diabetes	0.1	0	0.1	NH Black	0.1		41-50
77		0.1	0.1	Female	24.62	24.63	458	0	2	7.7	21.4	19.8	21.02	12.6	37.7	34.9	37.05	0.41	2.87	0.62	1.26	128.68	135.42	141.35	16.46	30.31	31.9	31.76	0	0	No Diabetes	0.1	0	0.1	NH Black	0.1		41-50
78		0	0	Female	23.53	23.49	459	0	1	12.7	22.7	21.6	22.33	22.3	40.2	38.2	39.48	0.23	2.01	0.72	1.18	130.04	133.77	139.63	15.92	30.32	31.19	31.12	0	0	No Diabetes	0	0	0	Asian	0		51-60
78		0	0	Female	23.53	23.49	460	0	2	10.6	22.7	21.4	22.28	18.3	40.6	38.1	39.67	0.28	2.22	0.73	1.18	129.23	133.78	139.64	16.01	30.86	31.95	31.85	0	0	No Diabetes	0	0	0	Asian	0		51-60
82		0	0	Female	22.25	22.42	461	0.02	1	5.7	18.5	17	18.27	9.7	37.9	34.7	37.28	0.49	2.9	0.73	1.17	108.41	115.26	120.31	14.14	27.28	29	28.85	0	0	No Diabetes	0	0	0	Asian	0		51-60
82		0	0	Female	22.25	22.42	462	0	2	3.7	21.5	19.5	21.31	6.6	39.3	35.5	38.79	0.6	3.43	0.64	1.25	105.53	113.82	118.8	14.14	25.1	27.07	26.89	0	0	No Diabetes	0	0	0	Asian	0		21-30
83		0.3	0	Male	23.47	25.36	463	0	2	4.2	22.6	20.5	22.33	7.3	40.1	36.4	39.65	0.58	3.27	0.68	1.21	106.32	114.37	119.38	14.18	25.07	26.97	26.8	0	0	No Diabetes	0	0	0	Hispanic	0		21-30
89		0	0	Female	22.66	22.52	464	0	1	12.1	21.2	20.2	20.97	21.2	38.7	36.7	38.1	0.26	2.07	0.76	1.14	106.5	109.97	114.79	13.13	25.36	26.19	26.11	0	0	No Diabetes	0	0	0	NH White	0		41-50
89		0	0	Female	22.66	22.52	465	0	2	11.4	22.2	21	21.93	21.3	40.2	38.1	39.79	0.3	2.23	0.74	1.15	115.02	119.37	124.6	14.32	27.28	28.31	28.22	0	0	No Diabetes	0	0	0	NH White	0		41-50
90	12.1	0.1	0.1	Male	22.78	22.92	5	0	1	10.7	21.7	20.5	21.35	17.5	38.6	36.2	37.69	0.28	2.35	0.64	1.25	111.78	115.71	120.78	13.85	27.05	28	27.92	0	0	Diabetes (No DR)	0.1	1	0.1	Hispanic	0.1	2	41-50
91		0	0	Male	25.45	25.39	466	0	1	10.1	21.2	19.9	20.75	16.5	37.9	35.5	37.02	0.29	2.36	0.65	1.24	125.39	129.96	135.65	15.57	29.54	30.62	30.52	0	0	No Diabetes	0	0	0	Hispanic	0		31-40
91		0	0	Male	25.45	25.39	467	0	2	9.7	21.3	20	20.73	15.9	38	35.5	36.8	0.25	2.23	0.64	1.26	118.15	121.85	127.19	14.54	27.87	28.74	28.67	0	0	No Diabetes	0	0	0	Hispanic	0		31-40
94		0	0	Female	22.41	22.48	469	0	2	10.6	21.4	20.2	21.06	19.2	38.8	36.6	38.17	0.29	2.22	0.74	1.16	113.75	117.9	123.06	14.13	27.64	28.65	28.56	0	0	No Diabetes	0	1	0	Hispanic	0		51-60
95		0	0	Male	24.56	24.57	470	0	1	16.1	23.9	23	23.5	27.3	42.2	40.6	41.48	0.15	1.67	0.66	1.22	144.34	147.02	153.46	17.34	35.4	36.06	36	0	0	No Diabetes	0	0	0	NH White	0		31-40
95		0	0	Male	24.56	24.57	471	0.02	2	15.8	24.1	23.1	23.57	26.8	42.6	40.8	41.62	0.14	1.61	0.69	1.21	149.46	152.04	158.7	17.91	36.01	36.63	36.58	0	0	No Diabetes	0	0	0	NH White	0		31-40
96		0	0	Male	23.06	23.21	472	0	1	15	21.5	20.8	21.28	27.1	39.8	38.4	39.29	0.16	1.64	0.75	1.16	128.91	131.46	137.22	15.52	31.32	31.94	31.89	0	0	No Diabetes	0	0	0	NH White	0		51-60
96		0	0	Male	23.06	23.21	473	0	2	15.3	21.7	21	21.55	28.5	40.3	39	40.02	0.18	1.8	0.69	1.2	128.41	131.28	137.03	15.54	33	33.74	33.67	0	0	No Diabetes	0	0	0	NH White	0		51-60
97		0	0	Male	24.2	23.89	474	0	1	13.2	22.4	21.3	21.67	23.2	40.3	38.4	39.06	0.12	1.48	0.71	1.2	110.17	111.8	116.7	13.14	26.28	26.67	26.64	0	0	No Diabetes	0	1	0	Hispanic	0		61-70
97		0	0	Male	24.2	23.89	475	0	2	11.3	22.2	21	21.46	19	38.6	36.4	37.19	0.15	1.6	0.74	1.17	104.65	106.59	111.26	12.57	24.64	25.1	25.06	0	0	No Diabetes	0	1	0	Hispanic	0		61-70
99		0.18	0.1	Female	23.79	23.52	476	0	1	8.7	21.7	20.2	21.22	15.3	39.4	36.7	38.55	0.34	2.47	0.7	1.19	112.16	116.99	122.11	14.1	27.12	28.29	28.18	0	0	No Diabetes	0.18	0	0.18	Hispanic	0.1		0-20
99		0.18	0.1	Female	23.79	23.52	477	0	2	7.3	22.3	20.7	21.84	11.5	38.6	35.6	37.57	0.37	2.69	0.65	1.25	114.77	120.17	125.43	14.53	27.21	28.49	28.38	0	0	No Diabetes	0.1	0	0.1	Hispanic	0.1		0-20
102		0.1	0.1	Female	22.54	22.48	480	0	1	10.6	21.5	20.3	21.17	19.6	38.8	36.7	38.27	0.29	2.35	0.66	1.23	113.02	117.14	122.27	14.04	27.36	28.36	28.27	0	0	No Diabetes	0.1	1	0.1	Hispanic	0.1		61-70
102		0.1	0.1	Female	22.54	22.48	481	0.04	2	10.5	22.7	21.3	22.11	18	40.5	38	39.45	0.26	2.23	0.65	1.23	109.11	112.66	117.59	13.45	26.68	27.55	27.47	0	0	No Diabetes	0.1	1	0.1	Hispanic	0.1		61-70
104		0.18	0.1	Male	23.67	23.52	482	0	1	7.7	21.6	20	21.07	13.1	39.8	36.7	38.67	0.36	2.55	0.69	1.2	120.46	125.96	131.48	15.22	30.37	31.76	31.64	0	0	No Diabetes	0.18	0	0.18	Hispanic	0.1		51-60
106		0.1	0.1	Female	22.93	22.99	483	0	2	10.8	20.6	19.5	20.21	20.5	38.5	36.5	37.84	0.25	2.21	0.63	1.25	114.59	118.18	123.36	14.1	28.14	29.02	28.94	0	0	No Diabetes	0.1	1	0.1	NH White	0.1		51-60
108		0	0	Male	24.94	24.98	486	0	1	14.7	23.8	22.8	23.46	24.2	41.8	39.8	40.96	0.2	1.82	0.77	1.15	134.32	137.66	143.69	16.33	31.55	32.33	32.27	0	0	No Diabetes	0	0	0	Hispanic	0		31-40
108		0	0	Male	24.94	24.98	487	0	2	13.1	22.7	21.6	22.33	23.6	40.7	38.7	40	0.23	1.88	0.81	1.11	149.03	153.31	160.02	18.25	37.22	38.29	38.2	0	0	No Diabetes	0	0	0	Hispanic	0		31-40
109		0	0	Female	23.79	23.75	488	0	1	9.5	21	19.7	20.57	16.5	37.4	35.1	36.66	0.3	2.12	0.83	1.09	127.79	132.62	138.43	15.91	30.63	31.79	31.69	0	0	No Diabetes	0	0	0	Hispanic	0		21-30
109		0	0	Female	23.79	23.75	489	0	2	9.7	20.6	19.4	20.2	15.9	37.8	35.3	36.76	0.28	2.22	0.72	1.18	122.02	126.31	131.84	15.12	28.78	29.79	29.7	0	0	No Diabetes	0	0	0	Hispanic	0		21-30
110		0	0	Female	23.02	22.9	490	0	2	8	23.2	21.5	22.79	15.1	42.7	39.6	41.97	0.4	2.71	0.67	1.21	116.71	122.66	128.03	14.89	28.26	29.7	29.57	0	0	No Diabetes	0	0	0	Hispanic	0		51-60
111		0.1	0.1	Female	23	23.5	491	0	1	11.2	22.3	21.1	21.84	19.7	40.5	38.2	39.54	0.24	2.07	0.71	1.19	122.39	126.06	131.58	15.02	30.74	31.66	31.58	0	0	No Diabetes	0.1	0	0.1	Hispanic	0.1		51-60
111		0.1	0.1	Female	23	23.5	492	0	2	13.2	22.3	21.2	21.88	23.3	39.5	37.7	38.91	0.22	2.1	0.62	1.26	115.31	118.47	123.66	14.08	27.58	28.34	28.27	0	0	No Diabetes	0.1	0	0.1	Hispanic	0.1		51-60
112		0	0	Female	23.86	23.73	493	0	1	7	22.9	21	22.43	12.5	40.9	37.5	40.05	0.45	2.8	0.72	1.18	125.03	132.25	138.04	16.15	30.16	31.9	31.75	0	0	No Diabetes	0	1	0	Hispanic	0		41-50
112		0	0	Female	23.86	23.73	494	0	2	5.5	21.3	19.5	21.02	10.7	39.9	36.6	39.45	0.51	2.95	0.73	1.17	108.68	115.85	120.92	14.24	25.77	27.47	27.32	0	0	No Diabetes	0	1	0	Hispanic	0		41-50
113		0	0.4	Female	22.84	23.05	495	0	2	7.2	21.8	20.1	21.43	12.7	39.4	36.4	38.82	0.44	2.88	0.67	1.22	97.5	103	107.51	12.56	23.35	24.67	24.55	0	0	No Diabetes	0.4	0	0.4	Asian	0		71-80
116		0	0	Female	22.82	22.78	497	0	2	10.7	20.5	19.4	20.2	18.2	37.8	35.6	37.07	0.28	2.19	0.73	1.17	108.13	111.93	116.83	13.4	25.69	26.59	26.51	0	0	No Diabetes	0	0	0	Hispanic	0		51-60
120		0	0	Female	22.51	22.62	501	0.02	1	7.4	23.4	21.6	23.1	13.7	42.3	39	41.71	0.46	3.01	0.63	1.25	109.08	115.53	120.59	14.12	26.18	27.73	27.59	0	0	No Diabetes	0	0	0	Asian	0		71-80
122		0	0.1	Male	23.26	23.07	502	0	1	10.2	22.9	21.5	22.49	17.4	40	37.5	39.22	0.31	2.33	0.72	1.18	133.99	139.23	145.33	16.72	31.41	32.64	32.53	0	0	No Diabetes	0	1	0	Hispanic	0		41-50
122		0	0.1	Male	23.26	23.07	503	0	2	9.7	22.9	21.4	22.48	15.6	40.3	37.5	39.39	0.34	2.46	0.7	1.19	130.56	136.18	142.14	16.41	30.92	32.25	32.13	0	0	No Diabetes	0.1	1	0.1	Hispanic	0		41-50
123		0.4	0.1	Male	24.39	24.95	504	0.02	1	10.2	21.3	20.1	20.78	18.1	37.4	35.3	36.49	0.23	2.25	0.56	1.32	117.72	121.1	126.4	14.41	28.41	29.23	29.16	0	0	No Diabetes	0.4	0	0.4	NH White	0.1		61-70
123		0.4	0.1	Male	24.39	24.95	505	0.02	2	13.3	23.1	22	22.67	23.3	42	39.9	41.12	0.21	2.05	0.62	1.26	129.03	132.4	138.2	15.72	32.37	33.22	33.14	0	0	No Diabetes	0.1	0	0.1	NH White	0.1		61-70
124		0.1	0.18	Female	23.16	23.06	506	0	1	16.1	23.7	22.8	23.19	28.1	41.8	40.2	40.89	0.12	1.38	0.76	1.12	123.16	124.98	130.45	14.69	29.65	30.09	30.05	0	0	No Diabetes	0.1	0	0.1	NH White	0.1		51-60
125		0.1	0.8	Female	24.04	24.06	507	0	1	11.3	24.4	22.9	24.02	20.3	43.3	40.8	42.8	0.33	2.31	0.78	1.13	128.05	133.39	139.23	16.06	30.41	31.68	31.57	0	0	No Diabetes	0.1	0	0.1	Asian	0.1		61-70
125		0.1	0.8	Female	24.04	24.06	508	0	2	8.9	22.4	20.9	22.02	14.9	40.1	37.3	39.3	0.36	2.44	0.77	1.15	123.44	129.08	134.73	15.59	30.24	31.62	31.5	0	0	No Diabetes	0.8	0	0.8	Asian	0.1		61-70
126		0	0	Female	24.69	24.79	509	0	2	11.9	21.3	20.3	21.11	20.6	38	36.1	37.53	0.27	2.3	0.65	1.25	122.58	126.73	132.28	15.15	29.43	30.43	30.34	0	0	No Diabetes	0	0	0	Hispanic	0		51-60
127		0	0	Female	23.16	23.1	510	0.05	1	9.7	22.2	20.8	21.56	17.6	39	36.6	37.94	0.25	2.22	0.65	1.25	107.86	111.23	116.1	13.27	25.21	26	25.93	0	0	No Diabetes	0	0	0	Hispanic	0		31-40
127		0	0	Female	23.16	23.1	511	0.05	2	10.2	23.2	21.7	22.53	20.1	42	39.5	41.01	0.26	2.46	0.54	1.36	116.13	119.91	125.16	14.32	27.68	28.58	28.5	0	0	No Diabetes	0	0	0	Hispanic	0		31-40
131		0	0.1	Male	22.84	23.13	512	0	1	7.3	22.9	21.1	22.53	13.6	41.4	38.3	40.9	0.45	2.89	0.67	1.22	104.24	110.26	115.09	13.46	24.72	26.15	26.02	0	0	No Diabetes	0	0	0	Hispanic	0		31-40
131		0	0.1	Male	22.84	23.13	513	0	2	6.3	21.6	19.9	21.28	12	39.7	36.6	39.15	0.46	2.83	0.72	1.18	109	115.44	120.5	14.11	25.66	27.18	27.04	0	0	No Diabetes	0.1	0	0.1	Hispanic	0		31-40
135		0	0	Male	26.21	26.08	516	0	1	15.1	22.4	21.6	22.2	27.1	41	39.4	40.49	0.19	1.89	0.68	1.22	152.55	156.15	162.99	18.5	37.11	37.99	37.91	0	0	No Diabetes	0	0	0	NH White	0		31-40
135		0	0	Male	26.21	26.08	517	0	2	14.4	22.6	21.7	22.27	25.8	40.5	38.9	39.92	0.18	1.79	0.69	1.19	143.65	146.86	153.29	17.38	34.78	35.56	35.49	0	0	No Diabetes	0	0	0	NH White	0		31-40
138		0.48	0	Male	26.08	24.37	520	0	2	8.6	21.1	19.7	20.82	16	39.8	37.1	39.21	0.38	2.64	0.68	1.21	115.93	121.53	126.85	14.72	28.11	29.47	29.35	0	0	No Diabetes	0	0	0	Asian	0		41-50
141		0	0.1	Female	22.04	22.03	522	0.07	1	7.2	21.2	19.6	20.68	13.5	40.5	37.4	39.47	0.37	2.55	0.71	1.18	113.42	118.75	123.95	14.36	29.13	30.5	30.38	0	0	No Diabetes	0	0	0	Asian	0		61-70
141		0	0.1	Female	22.04	22.03	523	0	2	7.9	21.1	19.6	20.68	14.4	39.4	36.5	38.52	0.37	2.67	0.65	1.24	114.48	119.86	125.11	14.5	28.72	30.07	29.95	0	0	No Diabetes	0.1	0	0.1	Asian	0		61-70
144		0.18	0.18	Female	22.35	22.44	524	0.02	1	10.9	19.7	18.8	19.35	20.4	36.7	34.9	35.92	0.2	1.94	0.67	1.22	108.25	110.94	115.8	13.16	26.76	27.43	27.37	0	0	No Diabetes	0.18	1	0.18	Hispanic	0.18		71-80
189	9.2	0.1	0.1	Male			6	0.02	1	10.5	22.3	21	22	17.3	39	36.6	38.34	0.32	2.37	0.72	1.18	124.99	130.04	135.74	15.64	29.67	30.87	30.76	0	0	Diabetes (No DR)	0.1	0	0.1	Hispanic	0.1		51-60
274	6.5	0	0.1	Female	24.18	23.95	7	0	1	5.5	23.1	21.1	22.74	8.9	40.5	36.9	39.77	0.51	3.03	0.69	1.2	113.78	121.29	126.6	14.91	26.84	28.61	28.45	0	0	Diabetes (No DR)	0	0	0	Asian	0	10	61-70
274	6.5	0	0.1	Female	24.18	23.95	8	0	2	5.8	21.1	19.4	20.75	9.5	37.5	34.3	36.69	0.46	2.93	0.68	1.22	108.52	114.94	119.97	14.05	25.72	27.24	27.11	0	0	Diabetes (No DR)	0.1	0	0.1	Asian	0	10	61-70
279	6.9	0.18	0.18	Female	23.82	23.91	9	0	1	5.8	19.2	17.7	18.76	10.2	34.9	32.1	34.03	0.4	2.66	0.7	1.19	110.17	115.79	120.86	14.05	26.98	28.36	28.23	0	0	Diabetes (No DR)	0.18	1	0.18	Hispanic	0.18	12	61-70
279	6.9	0.18	0.18	Female	23.82	23.91	10	0.03	2	5.3	19.9	18.3	19.49	9.6	36.4	33.4	35.56	0.43	2.67	0.76	1.15	113.68	119.94	125.19	14.61	28.04	29.58	29.45	0	0	Diabetes (No DR)	0.18	1	0.18	Hispanic	0.18	12	61-70
283	11.7	0	0	Male	23.5	23.52	11	0	1	11.2	22.1	20.8	21.75	19.6	40.1	37.8	39.53	0.31	2.42	0.66	1.23	115.34	119.85	125.1	14.4	27.54	28.62	28.52	0	0	Diabetes (No DR)	0	1	0	Hispanic	0		51-60
283	11.7	0	0	Male	23.5	23.52	12	0	2	9	21.1	19.8	20.77	16	37.7	35.3	37.03	0.33	2.49	0.66	1.22	116.13	120.97	126.27	14.56	27.82	28.98	28.88	0	0	Diabetes (No DR)	0	1	0	Hispanic	0		51-60
285	6.1	0	0.3	Female			13	0.04	1	10.6	20.5	19.4	20.23	18.4	37.7	35.6	37.12	0.29	2.29	0.7	1.2	110.11	114.13	119.13	13.68	26.56	27.53	27.44	0	0	Diabetes (No DR)	0	0	0	Asian	0		41-50
285	6.1	0	0.3	Female			14	0.02	2	11.2	20	19	19.7	18.9	36.2	34.3	35.56	0.25	2.13	0.69	1.2	112.09	115.6	120.66	13.79	28.42	29.31	29.23	0	0	Diabetes (No DR)	0.3	0	0.3	Asian	0		41-50
292	6.8	0.18	0.1	Female			15	0	2	8.1	17	16	16.71	14.3	31.4	29.5	30.81	0.3	2.46	0.62	1.27	103.51	107.42	112.12	12.89	24.74	25.67	25.59	0	0	Diabetes (No DR)	0.1	1	0.1	Asian	0.1		61-70
305	5.5	0.18	0.1	Male			16	0.02	2	10.3	20.3	19.2	19.85	17.8	36.3	34.2	35.35	0.23	2.23	0.58	1.31	110.78	113.96	118.95	13.56	26.61	27.37	27.31	0	0	Diabetes (No DR)	0.1	0	0.1	Hispanic	0.1		71-80
307	6.6	0	0.1	Female	24.12	24.22	17	0	1	9.5	24	22.3	23.43	16.8	42	39.1	41.08	0.34	2.57	0.65	1.24	116.01	121	126.3	14.58	27.27	28.44	28.34	0	0	Diabetes (No DR)	0	1	0	Hispanic	0		51-60
307	6.6	0	0.1	Female	24.12	24.22	18	0.02	2	8.3	23	21.3	22.44	14.8	39.8	37	38.99	0.36	2.63	0.66	1.24	110.54	115.59	120.65	13.96	26.15	27.34	27.24	0	0	Diabetes (No DR)	0.1	1	0.1	Hispanic	0		51-60
317	6.7	0	0	Male			19	0.02	1	10.3	21.7	20.4	21.3	18.5	40.3	37.9	39.58	0.3	2.35	0.67	1.21	117.17	121.6	126.93	14.59	28.29	29.36	29.27	0	0	Diabetes (No DR)	0	1	0	Hispanic	0		41-50
317	6.7	0	0	Male			20	0.05	2	9.8	21.1	19.8	20.65	18.3	39.3	37	38.58	0.29	2.22	0.75	1.16	107.3	111.21	116.08	13.33	26.15	27.1	27.02	0	0	Diabetes (No DR)	0	1	0	Hispanic	0		41-50
325	6.9	0	0	Female			21	0.04	1	10.7	21.1	19.9	20.6	19.8	37.9	35.8	37.06	0.24	2.25	0.59	1.3	117.41	120.93	126.23	14.41	28.51	29.37	29.29	0	0	Diabetes (No DR)	0	1	0	NH Black	0		61-70
325	6.9	0	0	Female			22	0.03	2	12.8	22.7	21.6	22.36	22.7	40.2	38.3	39.65	0.24	1.95	0.8	1.12	129.8	133.69	139.55	15.93	31.21	32.15	32.07	0	0	Diabetes (No DR)	0	1	0	NH Black	0		61-70
342	9.3	0	0	Female	23	23.1	23	0	1	9.2	22.3	20.8	21.88	15.8	40.1	37.4	39.35	0.35	2.69	0.61	1.28	116.74	121.92	127.26	14.71	28.17	29.42	29.31	0	0	Diabetes (No DR)	0	1	0	NH Black	0	4	51-60
342	9.3	0	0	Female	23	23.1	24	0.05	2	8.8	21.9	20.4	21.56	15.5	41	38.1	40.26	0.38	2.66	0.68	1.22	121.27	127.13	132.7	15.39	29.72	31.16	31.03	0	0	Diabetes (No DR)	0	1	0	NH Black	0	4	51-60
421	6.7	0.18	0.18	Female			25	0	2	8.1	20.8	19.3	20.37	13.7	38.1	35.4	37.35	0.37	2.58	0.71	1.2	114.7	120.09	125.35	14.52	28.18	29.5	29.39	0	0	Diabetes (No DR)	0.18	0	0.18	Asian	0.18		61-70
452	8.8	0	0	Male			26	0.02	1	11	20.2	19.2	19.96	18.6	38.4	36.1	37.53	0.27	2.2	0.71	1.19	118.56	122.58	127.95	14.66	29.64	30.64	30.56	0	0	Mild to Moderate DR	0	1	0	Hispanic	0		61-70
452	8.8	0	0	Male			27	0.02	2	12.4	21.1	20.1	20.96	21.8	38.9	37	38.58	0.29	2.47	0.6	1.29	111.19	115.25	120.3	13.81	27.53	28.53	28.45	0	0	Mild to Moderate DR	0	1	0	Hispanic	0		61-70
481	13.1	0.18	0.18	Female	22.66	22.71	28	0	1	3.7	18.7	17	18.29	6.4	34.9	31.6	34	0.5	3.08	0.66	1.23	122.14	130.03	135.72	15.97	30.35	32.31	32.14	0	0	Mild to Moderate DR	0.18	1	0.18	Asian	0.18		51-60
481	13.1	0.18	0.18	Female	22.66	22.71	29	0.06	2	6.1	20.2	18.6	19.95	11.4	38.5	35.4	37.98	0.48	2.9	0.72	1.18	107.65	114.31	119.32	14	26.93	28.6	28.45	0	0	Mild to Moderate DR	0.18	1	0.18	Asian	0.18		51-60
490	8.5	0.1	0.18	Female			30	0.03	2	4.5	18	16.5	17.52	7.6	33.6	30.7	32.59	0.41	2.65	0.73	1.17	110.21	115.98	121.06	14.09	26.71	28.11	27.98	0	0	Mild to Moderate DR	0.18	1	0.18	Hispanic	0.1		61-70
496	6.3	0.18	0.1	Male	23.36	23.37	31	0.07	1	7.3	21.6	20	21.14	13.3	39.4	36.5	38.57	0.38	2.68	0.66	1.23	121.27	127.13	132.7	15.39	29.8	31.24	31.11	0	0	Mild to Moderate DR	0.18	1	0.18	Asian	0.1	15	61-70
496	6.3	0.18	0.1	Male	23.36	23.37	32	0.04	2	9.8	22.8	21.3	22.34	18.1	42.2	39.6	41.54	0.33	2.48	0.68	1.22	132.42	137.94	143.98	16.61	33	34.38	34.26	1	0	Mild to Moderate DR	0.1	1	0.1	Asian	0.1	15	61-70
500	7.3	0.1	0.1	Female			33	0	1	12.1	22.4	21.2	21.91	21.7	40.5	38.3	39.59	0.23	2.11	0.66	1.24	117.39	120.76	126.05	14.37	28.19	29	28.93	0	0	Diabetes (No DR)	0.1	1	0.1	Hispanic	0.1		41-50
501	5.9	0	0.4	Female	23.63	23.57	34	0.03	1	6.3	21.7	19.9	20.87	10.9	38.8	35.6	37.34	0.33	2.6	0.61	1.28	106.99	111.45	116.33	13.42	26.14	27.23	27.13	0	0	Diabetes (No DR)	0	1	0	Asian	0		51-60
506	8.7	0.1	0	Female	22.7	22.73	35	0.02	1	12.5	23.4	22.2	22.75	21.9	41.6	39.4	40.37	0.17	1.73	0.72	1.18	132.09	134.87	140.78	15.94	32.07	32.75	32.69	0	0	Diabetes (No DR)	0.1	0	0.1	Hispanic	0	5	51-60
506	8.7	0.1	0	Female	22.7	22.73	36	0.03	2	11.6	23	21.7	22.4	18.7	41.1	38.6	39.84	0.22	2.11	0.62	1.27	129.13	132.67	138.48	15.77	31.92	32.8	32.72	0	0	Diabetes (No DR)	0	0	0	Hispanic	0	5	51-60
515	6.6	0.1	0.1	Male	23.83	23.79	37	0	2	7.8	18.3	17.1	17.75	12.5	33	30.7	31.87	0.26	2.06	0.77	1.14	109.88	113.46	118.43	13.55	26.95	27.83	27.75	0	0	Diabetes (No DR)	0.1	0	0.1	Asian	0.1	9	71-80
517	6.8	0	0	Female	23.16	23.33	38	0	2	10.2	20.4	19.2	19.9	17.9	37.1	34.9	36.18	0.25	2.02	0.76	1.14	113.77	117.33	122.47	14	27.78	28.65	28.57	0	0	Diabetes (No DR)	0	0	0	Hispanic	0	3	61-70
521	6	0.1	0	Male			39	0	2	16.9	20	19.7	20.07	29.5	36.7	35.9	36.57	0.13	1.6	0.66	1.25	120.84	122.78	128.16	14.45	29.74	30.22	30.18	0	0	Diabetes (No DR)	0	1	0	Asian	0		61-70
532	7.6	0	0	Male	23.62	23.7	40	0.03	2	11.9	23.9	22.5	23.36	20.9	42.4	40	41.53	0.26	2.27	0.64	1.26	137.15	141.62	147.82	16.91	33.19	34.27	34.18	0	0	Diabetes (No DR)	0	1	0	Asian	0	21	51-60
559	8.9	0	0.1	Female	22.85	22.84	41	0.03	2	7.9	20.7	19.2	20.14	14.5	39.4	36.6	38.39	0.33	2.52	0.66	1.24	123.13	128.27	133.89	15.44	31.62	32.94	32.82	0	0	Diabetes (No DR)	0.1	0	0.1	Asian	0	6	41-50
562	6.8	0.3	0.18	Female	22.86	22.8	42	0.13	1	12.5	22.5	21.4	21.93	22.5	40.3	38.3	39.24	0.17	1.7	0.72	1.16	126.92	129.59	135.27	15.32	29.35	29.97	29.92	0	0	Mild to Moderate DR	0.3	0	0.3	Hispanic	0.18		51-60
621	5.4	0	0	Female			43	0.07	1	9.7	21.6	20.2	21.25	16.4	39.7	37	38.93	0.35	2.51	0.7	1.2	116.63	121.8	127.13	14.7	28.82	30.1	29.99	0	0	Diabetes (No DR)	0	0	0	Hispanic	0	1	41-50
681	5.8	0	0	Male	23.21	23.15	44	0	1	8.1	22	20.4	21.56	14	39.6	36.6	38.68	0.38	2.55	0.74	1.17	130.14	136.43	142.41	16.52	31.51	33.03	32.9	0	0	Diabetes (No DR)	0	0	0	Hispanic	0	1	31-40
681	5.8	0	0	Male	23.21	23.15	45	0.03	2	5.2	21.9	20	21.42	8.5	38	34.7	37.17	0.47	2.99	0.67	1.23	123.01	130.45	136.16	15.96	29.35	31.13	30.97	0	0	Diabetes (No DR)	0	0	0	Hispanic	0	1	31-40
709	5.3	0	0.1	Male	23.33	23.35	46	0	1	6.4	17.3	16.1	16.94	11.3	32.6	30.2	31.77	0.35	2.87	0.54	1.37	121.95	127.36	132.94	15.37	29.09	30.38	30.27	0	0	Diabetes (No DR)	0	1	0	NH White	0		61-70
713	5.8	0.18	0.1	Male			47	0	1	11	17	16.3	16.65	18.7	31.2	29.7	30.34	0.15	1.95	0.5	1.42	121.32	123.57	128.98	14.57	29.42	29.97	29.92	0	0	Mild to Moderate DR	0.18	1	0.18	Hispanic	0.1		71-80
731	11.1	0.1	0.1	Male			48	0.02	2	10	22.4	21	21.83	17.3	40	37.4	38.89	0.27	2.46	0.56	1.34	107.03	110.66	115.51	13.23	25.62	26.49	26.41	2	0.05	Mild to Moderate DR	0.1	0	0.1	Hispanic	0.1	17	51-60
775	5.9	0.18	0.1	Male	24.34	24.28	49	0	1	7.1	21.7	20	20.95	11	38.6	35.5	37.18	0.32	2.53	0.62	1.26	111.31	115.81	120.88	13.93	26.29	27.35	27.26	0	0	Diabetes (No DR)	0.18	1	0.18	Asian	0.1	1	51-60
781	7.6	0.1	0.1	Female	23.96	23.8	50	0.05	1	7.1	20.1	18.7	19.59	12.2	36.9	34.1	35.72	0.32	2.44	0.68	1.22	116.13	120.82	126.11	14.53	27.7	28.82	28.72	0	0	Diabetes (No DR)	0.1	1	0.1	Hispanic	0.1	7	71-80
783	6.7	0	0	Female	22.73	21.95	51	0.02	2	9.8	20.7	19.4	20.2	17.9	38.2	35.9	37.38	0.28	2.5	0.57	1.33	107.7	111.49	116.37	13.35	26.66	27.6	27.52	0	0	Diabetes (No DR)	0	0	0	Asian	0		71-80
938	8.1	0.1	0.1	Male			52	0.12	1	4.9	17.2	15.9	17.01	7.9	31.8	29.2	31.23	0.46	3.25	0.54	1.35	102.53	108.59	113.35	13.27	24.8	26.27	26.14	4	0.13	Mild to Moderate DR	0.1	1	0.1	NH Black	0.1		61-70
938	8.1	0.1	0.1	Male			53	0.05	2	5.2	20.9	19.2	20.66	9.8	38.6	35.4	38.09	0.5	3.03	0.69	1.21	95.13	101.28	105.72	12.44	23.17	24.67	24.53	1	0.05	Mild to Moderate DR	0.1	1	0.1	NH Black	0.1		61-70
1287	7.6	0.3	0.3	Male			54	0	1	5.9	20.9	19.2	20.47	9.8	37.3	34.2	36.47	0.44	3.45	0.47	1.47	112.64	118.99	124.2	14.51	27.28	28.82	28.68	0	0	Diabetes (No DR)	0.3	1	0.3	Asian	0.3		71-80
1287	7.6	0.3	0.3	Male			55	0	2	5.4	20.5	18.8	20.17	9	36.4	33.3	35.73	0.48	3.26	0.57	1.33	112.67	119.64	124.88	14.66	27.07	28.74	28.6	0	0	Diabetes (No DR)	0.3	1	0.3	Asian	0.3		71-80
2743	12.1	0.18	0	Male			56	0.02	1	14.5	21.3	20.6	21.17	26.5	40	38.5	39.56	0.19	1.81	0.71	1.17	117.07	119.83	125.08	14.2	29.99	30.7	30.64	0	0	Mild to Moderate DR	0.18	0	0.18	Hispanic	0		31-40
2743	12.1	0.18	0	Male			57	0.03	2	13.4	20.9	20	20.46	24.6	38.9	37.2	38.06	0.16	1.67	0.7	1.18	107.97	110.11	114.93	13	26.91	27.44	27.4	2	0	Mild to Moderate DR	0	0	0	Hispanic	0		31-40
2858	13.1	0.4	0.54	Male			58	0.07	2	5.1	18.7	17.2	17.86	8.9	34.2	31.4	32.6	0.26	2.75	0.43	1.52	113.22	116.91	122.03	13.96	27.7	28.6	28.52	3	0.02	Diabetes (No DR)	0.54	1	0.54	Hispanic	0.4		61-70
2860	6.8	0	0.1	Female			60	0.02	1	14.5	21.3	20.6	20.99	25.3	38.8	37.3	38	0.13	1.59	0.64	1.24	119.16	121.07	126.37	14.25	28.28	28.73	28.69	0	0	Diabetes (No DR)	0	1	0	Hispanic	0		61-70
2860	6.8	0	0.1	Female			61	0.03	2	12.9	21.1	20.2	20.67	21.7	37.3	35.5	36.32	0.16	2.1	0.45	1.48	115.35	117.63	122.78	13.89	27.31	27.85	27.8	0	0	Diabetes (No DR)	0.1	1	0.1	Hispanic	0		61-70
2862	6.3	0	0	Male			62	0	1	8.5	20.4	19.1	20.04	14.6	38.7	36	37.76	0.33	2.49	0.68	1.22	132.32	137.84	143.88	16.59	32.92	34.29	34.17	0	0	Diabetes (No DR)	0	1	0	Hispanic	0		31-40
2862	6.3	0	0	Male			63	0	2	6.4	20.6	19	20.29	10.2	37.5	34.5	36.85	0.45	2.91	0.68	1.22	126.09	133.37	139.21	16.28	30.81	32.59	32.43	0	0	Diabetes (No DR)	0	1	0	Hispanic	0		31-40
2869	7.2	0.48	0	Male			64	0	2	11.7	21.4	20.3	20.98	21.5	39.3	37.3	38.55	0.23	2.05	0.68	1.21	108.05	111.15	116.02	13.23	26.13	26.88	26.82	0	0	Diabetes (No DR)	0	1	0	Asian	0		51-60
2873	7.4	0	0	Male			65	0	1	9.5	22.1	20.7	21.62	16	39.4	36.7	38.33	0.3	2.28	0.71	1.17	114.16	118.47	123.66	14.21	27.53	28.57	28.48	0	0	Diabetes (No DR)	0	0	0	Hispanic	0		31-40
2874	5.6	0	0	Male			66	0.06	1	7.3	21.3	19.8	20.83	13.2	39.3	36.4	38.3	0.35	2.53	0.7	1.21	104.38	109.01	113.78	13.15	26.05	27.21	27.1	0	0	Diabetes (No DR)	0	0	0	Hispanic	0		51-60
2874	5.6	0	0	Male			67	0.03	2	7.8	22.1	20.5	21.63	14.3	40.9	37.9	39.99	0.37	2.6	0.69	1.21	96.66	101.2	105.63	12.24	24	25.13	25.03	0	0	Diabetes (No DR)	0	0	0	Hispanic	0		51-60
2886	8.2	0	0.1	Female			70	0	1	7.9	22.4	20.8	21.95	13.3	40	37	39.04	0.37	2.79	0.6	1.29	114.75	120.14	125.4	14.53	26.75	28.01	27.9	0	0	Diabetes (No DR)	0	0	0	Hispanic	0		41-50
2886	8.2	0	0.1	Female			71	0	2	8	21.4	19.9	20.87	12.8	38.9	36	37.76	0.33	2.52	0.65	1.24	126.6	131.88	137.66	15.88	30.8	32.08	31.97	0	0	Diabetes (No DR)	0.1	0	0.1	Hispanic	0		41-50
2887	6	0	0.18	Female			72	0	1	13.1	23.6	22.4	23.09	21.7	40.9	38.7	39.88	0.21	2.04	0.65	1.26	126.51	129.82	135.51	15.42	29.7	30.48	30.41	0	0	Diabetes (No DR)	0	1	0	NH Black	0		51-60
2887	6	0	0.18	Female			73	0	2	11.2	21.3	20.2	20.79	17.5	37.6	35.4	36.43	0.2	2.08	0.58	1.31	126.26	129.4	135.07	15.35	29.57	30.31	30.24	1	0	Diabetes (No DR)	0.18	1	0.18	NH Black	0		51-60
2888	7	0.4	0.18	Female			74	0	1	7.6	20.8	19.3	20.34	13.3	38.1	35.3	37.19	0.36	2.53	0.7	1.19	104.68	109.46	114.25	13.22	25.48	26.64	26.54	0	0	Diabetes (No DR)	0.4	1	0.4	Asian	0.18		71-80
2888	7	0.4	0.18	Female			75	0	2	7.1	18.8	17.5	18.28	12	34.9	32.3	33.73	0.3	2.49	0.61	1.28	105.32	109.3	114.09	13.11	25.27	26.22	26.14	0	0	Diabetes (No DR)	0.18	1	0.18	Asian	0.18		71-80
2897	7.9	0	0	Male	26.15	26.27	194	0	1	14.8	21.1	20.4	20.81	25.8	39	37.5	38.26	0.14	1.56	0.73	1.18	137.83	140.21	146.35	16.52	34.5	35.1	35.05	0	0	Diabetes (No DR)	0	1	0	Hispanic	0	1	41-50
2910	7.3	0	0.1	Female			78	0	1	7.7	23	21.3	22.58	13.2	40.7	37.6	39.85	0.4	2.66	0.71	1.19	116.65	122.6	127.97	14.88	27.02	28.4	28.28	0	0	Diabetes (No DR)	0	1	0	Hispanic	0		41-50
2910	7.3	0	0.1	Female			79	0	2	8.4	22.2	20.7	21.88	14.9	40.7	37.8	39.95	0.38	2.55	0.73	1.17	111.12	116.49	121.59	14.11	26.78	28.07	27.96	0	0	Diabetes (No DR)	0.1	1	0.1	Hispanic	0		41-50
2911	7.9	0.1	0	Female			80	0	2	5.4	18.6	17.2	18.15	8.8	35.4	32.4	34.19	0.37	2.69	0.64	1.25	107.3	112.34	117.26	13.59	26.47	27.71	27.6	0	0	Diabetes (No DR)	0	0	0	Asian	0		61-70
2912	9.9	0.1	0	Female			81	0.02	2	7.1	22.4	20.6	21.93	12.1	40	36.8	39.18	0.43	2.62	0.8	1.13	118.75	125.29	130.78	15.26	28.33	29.89	29.75	0	0	Diabetes (No DR)	0	1	0	Hispanic	0		41-50
2913	7	0	0	Female			82	0	1	11	22.3	21.1	22.13	17.6	39	36.6	38.39	0.33	2.34	0.77	1.15	115.61	120.43	125.7	14.5	27.32	28.46	28.36	0	0	Diabetes (No DR)	0	1	0	NH Black	0		41-50
2913	7	0	0	Female			83	0	2	11.3	23.1	21.7	22.73	19.8	40.7	38.3	40.12	0.32	2.29	0.76	1.14	119.74	124.58	130.04	14.98	27.96	29.09	28.99	0	0	Diabetes (No DR)	0	1	0	NH Black	0		41-50
2915	6.6	0.18	0.1	Male			86	0	1	11.3	18.4	17.6	18.11	20.7	35.3	33.6	34.58	0.2	2.01	0.62	1.27	126.84	130	135.69	15.42	30.28	31.03	30.97	0	0	Diabetes (No DR)	0.18	1	0.18	Hispanic	0.1		51-60
2915	6.6	0.18	0.1	Male			87	0	2	13.1	22.2	21.2	21.75	22.9	40.3	38.4	39.4	0.18	1.83	0.69	1.22	130.07	132.97	138.79	15.74	31.38	32.08	32.02	0	0	Diabetes (No DR)	0.1	1	0.1	Hispanic	0.1		51-60
2916	7	0	0	Female			88	0.04	1	11.6	21.6	20.5	21.25	21.4	39.8	37.8	39.19	0.25	2.41	0.55	1.36	116.77	120.42	125.69	14.37	28.98	29.89	29.81	0	0	Diabetes (No DR)	0	0	0	Hispanic	0		61-70
2916	7	0	0	Female			89	0.03	2	11.4	21.5	20.4	21.24	20.1	39.3	37.1	38.63	0.28	2.51	0.56	1.34	111.57	115.49	120.55	13.82	27.17	28.13	28.04	0	0	Diabetes (No DR)	0	0	0	Hispanic	0		61-70
2917	7.6	0	0	Female			90	0.07	2	15.2	21.9	21.1	21.62	27	39.7	38.3	39.24	0.17	2.81	0.28	1.92	106.79	109.04	113.82	12.89	25.43	25.97	25.92	0	0	Diabetes (No DR)	0	1	0	Hispanic	0		51-60
2918	4.8	0.3	0.18	Female			91	0	1	11.5	24.2	22.8	23.81	20.2	42.2	39.8	41.56	0.3	2.27	0.74	1.17	142.08	147.45	153.91	17.69	33.71	34.98	34.87	0	0	Diabetes (No DR)	0.3	0	0.3	Hispanic	0.18		21-30
2918	4.8	0.3	0.18	Female			92	0	2	10.5	23.8	22.3	23.36	18.4	42.5	39.8	41.69	0.32	2.35	0.73	1.17	135.86	141.35	147.54	17	32.92	34.25	34.13	0	0	Diabetes (No DR)	0.18	0	0.18	Hispanic	0.18		21-30
2919	6.4	0.1	0.1	Male			93	0	1	17	22.3	21.7	22.04	30	40.4	39.2	39.82	0.11	1.43	0.68	1.22	130.45	132.22	138.01	15.52	32.34	32.78	32.74	0	0	Diabetes (No DR)	0.1	0	0.1	Asian	0.1		51-60
2919	6.4	0.1	0.1	Male			94	0.02	2	15.9	22.5	21.8	22.27	28.2	40.9	39.4	40.25	0.15	1.72	0.64	1.25	135.5	138.01	144.05	16.28	33.46	34.08	34.03	0	0	Diabetes (No DR)	0.1	0	0.1	Asian	0.1		51-60
2935	9.2	0	0	Male			95	0.31	1	10.3	17.9	17.1	17.52	18.5	33.9	32.1	32.89	0.17	2.04	0.52	1.4	97.38	99.43	103.78	11.75	23.87	24.37	24.33	4	0.07	Mild to Moderate DR	0	0	0	NH White	0		61-70
2935	9.2	0	0	Male			96	0.37	2	11	18.3	17.5	17.93	18.8	35.4	33.6	34.43	0.17	2	0.55	1.37	99.75	101.85	106.31	12.04	24.57	25.09	25.04	5	0.19	Mild to Moderate DR	0	0	0	NH White	0		61-70
2938	9.4	0.1	0.1	Male			97	0.24	2	8	17.6	16.5	17.28	14.7	33.9	31.8	33.31	0.32	3.13	0.41	1.56	106.63	110.94	115.8	13.34	26.44	27.51	27.41	4	0.19	Mild to Moderate DR	0.1	0	0.1	Asian	0.1		51-60
2940	7.3	0	0	Female			98	0.02	2	7.7	20.9	19.4	20.5	14.9	40.1	37.3	39.42	0.38	2.92	0.56	1.34	111.58	116.97	122.09	14.16	28.01	29.36	29.24	0	0	Diabetes (No DR)	0	1	0	Hispanic	0		61-70
2946	7.2	0.1	0.1	Male			99	0.05	1	7.3	22.5	20.8	22.11	13	40.4	37.3	39.66	0.42	2.78	0.69	1.21	108.11	113.92	118.91	13.86	26.27	27.68	27.56	0	0	Diabetes (No DR)	0.1	1	0.1	Asian	0.1		61-70
2946	7.2	0.1	0.1	Male			100	0	2	6.1	21.9	20.1	21.5	10.8	39.6	36.4	38.93	0.46	2.83	0.72	1.18	101.55	107.55	112.26	13.15	24.65	26.11	25.98	0	0	Diabetes (No DR)	0.1	1	0.1	Asian	0.1		61-70
2958	7	0.1	0.1	Female			101	0.05	2	3.3	17.5	15.9	17.24	6.3	32.4	29.5	31.99	0.55	3.47	0.57	1.32	102.89	110.25	115.08	13.62	24.95	26.73	26.57	0	0	Diabetes (No DR)	0.1	1	0.1	Asian	0.1		71-80
2959	4.2	0.1	0.1	Male			102	0.15	1	8.5	20.5	19.2	20.02	15.4	38.2	35.6	37.12	0.29	2.37	0.64	1.24	123.35	127.85	133.45	15.32	30.26	31.36	31.27	0	0.125	Mild to Moderate DR	0.1	1	0.1	Asian	0.1		41-50
2960	6.6	0	0.1	Female			103	0	2	9.7	19.1	18.1	18.96	17	35.6	33.5	35.09	0.32	2.6	0.6	1.3	106.41	110.71	115.56	13.31	25.99	27.04	26.95	0	0	Diabetes (No DR)	0.1	1	0.1	Hispanic	0		61-70
2961	9.3	0	0.3	Male			104	0.13	1	7.3	21.8	20.2	21.84	11.9	41.2	37.8	40.86	0.53	3.34	0.6	1.29	99.41	106.24	110.89	13.09	23.55	25.17	25.02	1	0	Diabetes (No DR)	0	1	0	Hispanic	0		51-60
2962	5.2	0	0	Female			105	0	1	10.4	21.9	20.7	21.36	16.3	39.3	36.7	37.88	0.22	2.08	0.64	1.25	132.95	136.6	142.58	16.24	31.67	32.54	32.46	0	0	Diabetes (No DR)	0	1	0	Hispanic	0		41-50
2962	5.2	0	0	Female			106	0	2	11.4	21.9	20.7	21.46	19.4	39.2	37	38.36	0.25	2.17	0.67	1.22	131.41	135.52	141.46	16.17	31.19	32.17	32.08	0	0	Diabetes (No DR)	0	1	0	Hispanic	0		41-50
2963	6.3	0	0.1	Male			107	0	1	13.8	21.7	20.8	21.34	23.3	37.8	36.2	37.15	0.18	1.84	0.66	1.22	129.91	132.81	138.63	15.72	30.51	31.19	31.13	0	0	Diabetes (No DR)	0	1	0	Asian	0		51-60
2963	6.3	0	0.1	Male			108	0	2	11.7	19.9	19	19.58	20.3	35.8	34.1	35.14	0.21	1.96	0.67	1.21	125.6	128.88	134.52	15.3	28.45	29.19	29.13	0	0	Diabetes (No DR)	0.1	1	0.1	Asian	0		51-60
2975	7.2	0	0	Male			109	0.06	1	10.6	21.3	20.1	20.87	19.1	39	36.7	38.1	0.26	2.29	0.64	1.27	113.33	117.02	122.14	13.98	27.8	28.71	28.63	0	0	Mild to Moderate DR	0	1	0	Hispanic	0		61-70
2985	7.1	0	0	Male			110	0.02	1	9.5	22	20.6	21.51	16.9	39.5	37	38.64	0.3	2.41	0.65	1.24	110.4	114.57	119.59	13.75	26.61	27.62	27.53	0	0	Diabetes (No DR)	0	0	0	Hispanic	0		51-60
2985	7.1	0	0	Male			111	0	2	7.6	20.5	19	19.75	12.9	36.1	33.5	34.83	0.27	2.31	0.63	1.25	112.01	115.8	120.87	13.85	26.38	27.27	27.2	0	0	Diabetes (No DR)	0	0	0	Hispanic	0		51-60
2988	11.1	0.18	0.1	Female			112	0	1	10.4	20.7	19.6	20.23	18.3	37.7	35.6	36.74	0.22	2.34	0.5	1.41	121.1	124.42	129.87	14.79	29.28	30.08	30.01	0	0	Diabetes (No DR)	0.18	1	0.18	NH Black	0.1		51-60
2988	11.1	0.18	0.1	Female			113	0	2	13.7	23.1	22	22.77	23.8	41.6	39.6	40.99	0.24	2.07	0.69	1.19	120.67	124.29	129.73	14.81	29.65	30.54	30.46	0	0	Diabetes (No DR)	0.1	1	0.1	NH Black	0.1		51-60
2990	7.6	0.1	0.18	Male			114	0.02	1	10.8	20	19	19.52	18.3	36.9	34.8	35.76	0.19	2.07	0.55	1.34	124.93	127.88	133.48	15.15	29.58	30.28	30.22	0	0	Diabetes (No DR)	0.1	1	0.1	NH White	0.1		51-60
2991	8.6	0.3	0.6	Male			115	0.02	1	12.9	21.8	20.8	21.5	22	39.4	37.4	38.66	0.23	2.07	0.68	1.22	122.46	125.98	131.5	14.99	29.77	30.62	30.55	0	0	Mild to Moderate DR	0.3	0	0.3	Hispanic	0.3		41-50
2994	7	0	0	Male			116	0	1	18.9	20.8	20.6	20.72	32.9	38.6	37.9	38.12	0.04	1.05	0.4	1.48	148.19	148.91	155.43	17.35	36.5	36.68	36.66	0	0	Mild to Moderate DR	0	1	0	NH White	0		51-60
2994	7	0	0	Male			117	0	2	15.8	20.3	19.8	19.86	26.9	38.7	37.4	37.51	0.02	0.78	0.49	1.56	151.13	151.5	158.14	17.61	37.77	37.86	37.85	0	0	Mild to Moderate DR	0	1	0	NH White	0		51-60
2996	6.3	0	0	Female			118	0	2	8	23.1	21.3	22.68	14.4	41.1	37.9	40.35	0.43	2.66	0.76	1.14	123.85	130.67	136.39	15.92	29.15	30.75	30.61	0	0	Diabetes (No DR)	0	0	0	Hispanic	0		31-40
2997	6.5	0.1	0.1	Male			126	0.02	2	11.6	21.3	20.3	21.01	21.8	39.1	37.1	38.4	0.24	2.1	0.7	1.21	116.5	120	125.26	14.3	27.49	28.31	28.24	0	0	Diabetes (No DR)	0.1	1	0.1	Asian	0.1		71-80
2998	13.4	0.1	0.1	Male			119	0.03	1	10.5	20.4	19.3	19.92	17.9	38.2	35.9	37.05	0.22	2.33	0.52	1.4	115.53	118.7	123.9	14.11	27.96	28.73	28.66	0	0	Diabetes (No DR)	0.1	1	0.1	Hispanic	0.1		61-70
2998	13.4	0.1	0.1	Male			120	0.02	2	12	22.2	21.1	21.94	21.9	40.7	38.6	40.13	0.27	2.33	0.62	1.26	121.35	125.46	130.95	15	29.29	30.28	30.2	0	0	Diabetes (No DR)	0.1	1	0.1	Hispanic	0.1		61-70
3000	6.1	0	0	Female			127	0	2	9.7	21.8	20.5	21.47	17.9	40.6	38.1	39.91	0.32	2.43	0.68	1.21	109.78	114.22	119.22	13.74	27	28.09	28	0	0	Diabetes (No DR)	0	1	0	Asian	0		61-70
3001	8.4	0.1	0.1	Male			121	0.05	2	6.8	21.8	20.2	21.54	13.5	41.9	38.7	41.27	0.44	2.79	0.7	1.19	103.86	109.72	114.53	13.38	27.05	28.58	28.44	0	0	Diabetes (No DR)	0.1	0	0.1	NH Black	0.1		51-60
3002	6.3	0	0.18	Male			122	0.13	1	9.6	22.3	20.9	21.92	18.6	41.7	39.1	41.01	0.33	2.42	0.71	1.19	120.09	125.1	130.58	15.06	30.2	31.46	31.35	0	0	Mild to Moderate DR	0	1	0	Asian	0		41-50
3002	6.3	0	0.18	Male			123	0.02	2	7.9	21.9	20.3	21.52	14.4	39.5	36.6	38.79	0.4	2.65	0.72	1.18	111.03	116.69	121.8	14.16	26.78	28.15	28.03	1	0	Mild to Moderate DR	0.18	1	0.18	Asian	0		41-50
3005	10.6	0	0	Male			124	0	1	13.5	22.4	21.4	22.06	23.9	40.1	38.3	39.47	0.21	1.94	0.69	1.19	131.4	134.84	140.75	16.01	32.2	33.04	32.97	0	0	Diabetes (No DR)	0	1	0	Hispanic	0		41-50
3005	10.6	0	0	Male			125	0	2	14	23.2	22.1	22.71	24.6	42.2	40.3	41.41	0.19	2.02	0.6	1.31	129.12	132.17	137.96	15.66	31.32	32.06	32	0	0	Diabetes (No DR)	0	1	0	Hispanic	0		41-50
3006	7.8	0.18	0.1	Male			128	0.05	2	14.2	21.1	20.3	20.62	25.7	39.4	37.9	38.5	0.11	1.42	0.71	1.21	139.87	141.76	147.97	16.64	34.42	34.89	34.85	0	0	Diabetes (No DR)	0.1	1	0.1	NH White	0.1		61-70
3012	7.3	0.1	0.18	Female			129	0.08	1	1.2	20.9	18.7	20.99	2.4	39	35	39.28	0.77	4.02	0.6	1.29	98.05	108.16	112.9	13.72	23.54	25.97	25.74	1	0.04	Mild to Moderate DR	0.1	0	0.1	Hispanic	0.1		51-60
3012	7.3	0.1	0.18	Female			130	0.1	2	2	21.2	19.1	21.3	3.7	39.6	35.6	39.7	0.73	4.12	0.54	1.36	101.8	111.7	116.59	14.1	24.06	26.4	26.18	0	0.02	Mild to Moderate DR	0.18	0	0.18	Hispanic	0.1		51-60
3013	7.1	0.1	0	Female			131		2	10	21	19.8	20.65	16.5	38.1	35.7	37.23	0.29	2.33	0.66	1.22	119.68	124.05	129.48	14.87	28.77	29.82	29.73	0	0	Diabetes (No DR)	0	1	0	NH White	0		61-70
3017	12.8	0	0	Male			132	0.37	1	10.8	20.1	19	19.67	19.9	38.1	36.1	37.37	0.24	3.48	0.25	2	104.5	107.64	112.35	12.83	26.44	27.23	27.16	5	0.13	Mild to Moderate DR	0	0	0	NH White	0		61-70
3017	12.8	0	0	Male			133	0.22	2	7.8	20.4	19	19.9	17.6	39.3	36.8	38.54	0.32	2.9	0.48	1.45	102.38	106.52	111.19	12.81	25.72	26.76	26.67	11	0.15	Mild to Moderate DR	0	0	0	NH White	0		61-70
3019	5.3	0.3	0.1	Female			136	0.09	1	5	21.2	19.4	21.04	9.8	40.4	37	40.12	0.55	2.99	0.77	1.14	84.89	90.96	94.94	11.24	20.85	22.34	22.21	2	0	Diabetes (No DR)	0.3	1	0.3	Hispanic	0.1		71-80
3019	5.3	0.3	0.1	Female			137	0	2	6.2	20.8	19.1	20.43	11.4	38.2	35.2	37.65	0.46	2.94	0.66	1.22	91.45	96.86	101.1	11.84	22.47	23.8	23.68	0	0	Diabetes (No DR)	0.1	1	0.1	Hispanic	0.1		71-80
3020	5.7	0.1	0.1	Female			138	0.03	1	11.2	23.2	21.9	22.97	20.1	42.8	40.3	42.27	0.33	2.42	0.7	1.19	136.1	141.78	147.99	17.07	34.43	35.87	35.74	0	0	Diabetes (No DR)	0.1	0	0.1	Hispanic	0.1		41-50
3020	5.7	0.1	0.1	Female			139	0	2	9.2	21.8	20.4	21.56	16	40.2	37.5	39.63	0.38	2.66	0.68	1.22	133.89	140.36	146.51	17	34.4	36.06	35.92	0	0	Diabetes (No DR)	0.1	0	0.1	Hispanic	0.1		41-50
3021	6.2	0	0	Male			140	0	1	9	21.7	20.3	21.23	15.6	38.5	36	37.65	0.31	2.31	0.74	1.17	125.32	130.22	135.92	15.64	29.86	31.03	30.93	0	0	Diabetes (No DR)	0	0	0	Hispanic	0		41-50
3021	6.2	0	0	Male			141	0	2	10.6	23.7	22.2	23.25	18.9	41.1	38.7	40.53	0.32	2.52	0.63	1.26	128.04	133.21	139.04	16.02	29.89	31.1	30.99	0	0	Diabetes (No DR)	0	0	0	Hispanic	0		41-50
3022	8.3	0	0.54	Male			142	0	1	13.3	21.7	20.7	21.4	21.2	38.3	36.4	37.62	0.23	1.97	0.74	1.16	121.84	125.34	130.83	14.92	29.12	29.96	29.88	0	0	Mild to Moderate DR	0	1	0	Asian	0		71-80
3030	6.3	0.1	0.1	Female			143	0	1	11.1	21	19.9	20.72	18.3	37	34.9	36.34	0.28	2.24	0.7	1.19	105.16	108.86	113.63	13.03	24.64	25.51	25.43	0	0	Diabetes (No DR)	0.1	0	0.1	Hispanic	0.1		51-60
3030	6.3	0.1	0.1	Female			144	0	2	12.1	21.2	20.2	21	20.8	38.1	36.2	37.64	0.27	2.05	0.8	1.11	107.02	110.65	115.5	13.23	25.85	26.73	26.65	0	0	Diabetes (No DR)	0.1	0	0.1	Hispanic	0.1		51-60
3031	7.7	0.18	0.18	Male			145	0.04	2	7.2	19.6	18.2	18.95	11.5	34.4	31.8	33.11	0.28	2.26	0.69	1.2	114.25	118.27	123.45	14.16	27.22	28.18	28.09	0	0	Diabetes (No DR)	0.18	1	0.18	Asian	0.18		41-50
3037	8.5	0	0.1	Female			148	0.03	1	8.8	22.3	20.8	21.92	16	40.7	38	40.04	0.36	2.42	0.77	1.14	113.95	119.16	124.38	14.4	27.62	28.88	28.77	0	0	Mild to Moderate DR	0	1	0	Hispanic	0		51-60
3037	8.5	0	0.1	Female			149	0	2	8.5	23	21.4	22.75	14.7	41.6	38.5	40.93	0.42	2.66	0.75	1.16	112.94	119.01	124.22	14.48	27.68	29.17	29.03	0	0	Mild to Moderate DR	0.1	1	0.1	Hispanic	0		51-60
3038	6.4	0	0.1	Male			150	0	2	8.7	22.6	21	22.23	15.2	40.4	37.5	39.69	0.39	2.58	0.73	1.17	114.96	120.67	125.95	14.63	27.86	29.24	29.12	0	0	Mild to Moderate DR	0.1	1	0.1	Asian	0		61-70
3048	6.7	0.1	0.1	Male			151	0.02	2	11.7	22.4	21.2	22.04	21.6	41.6	39.4	40.96	0.27	2.16	0.73	1.17	122.99	127.16	132.73	15.2	29.88	30.89	30.8	0	0	Diabetes (No DR)	0.1	0	0.1	NH White	0.1		51-60
3051	7.6	0.1	0	Female	22.88	22.8	309	0	1	12.4	22.1	21	21.74	22.6	39.9	37.9	39.23	0.24	2.14	0.67	1.23	121.76	125.41	130.9	14.94	29.61	30.5	30.42	0	0	Mild to Moderate DR	0.1	0	0.1	Hispanic	0	13	41-50
3051	7.6	0.1	0	Female	22.88	22.8	310	0.07	2	11.9	21.4	20.4	21.09	21.7	39.5	37.5	38.76	0.23	2.1	0.65	1.23	116.6	119.95	125.2	14.28	28.36	29.17	29.1	0	0.06	Mild to Moderate DR	0	0	0	Hispanic	0	13	41-50
3052	11.6	0.18	0.1	Male			152	0.22	1	12	20.7	19.8	20.38	22.6	39.6	37.7	38.8	0.2	1.94	0.67	1.22	121.83	124.86	130.33	14.81	29.73	30.47	30.41	0	0.09	Mild to Moderate DR	0.18	1	0.18	NH White	0.1		61-70
3052	11.6	0.18	0.1	Male			153	0.09	2	13	20.7	19.8	20.35	23.8	38.6	36.9	37.92	0.19	1.95	0.62	1.26	126.96	129.96	135.65	15.4	31.28	32.02	31.95	0	0	Mild to Moderate DR	0.1	1	0.1	NH White	0.1		61-70
3055	11.5	0.7	0.1	Female			154	1.5	2	2.1	13.3	12	13.71	4.2	29	26.2	29.92	0.88	7.26	0.21	2.18	63.52	71.11	74.22	9.14	15.97	17.88	17.7	7	0.71	Mild to Moderate DR	0.1	1	0.1	Hispanic	0.1		51-60
3056	6.9	0	0	Female			155	0.03	1	11.7	23	21.8	22.57	21.7	42	39.7	41.1	0.24	2.21	0.61	1.27	122.17	125.84	131.35	14.99	29.4	30.28	30.21	0	0	Diabetes (No DR)	0	1	0	Hispanic	0		31-40
3056	6.9	0	0	Female			156	0	2	10.1	22.4	21	21.93	19.4	41.9	39.4	41.15	0.3	2.46	0.62	1.27	115.24	119.59	124.83	14.35	28.1	29.16	29.07	0	0	Diabetes (No DR)	0	1	0	Hispanic	0		31-40
3062	9.7	0.1	0.1	Female			157	0.21	1	4.4	18.9	17.2	18.65	7.5	36.1	32.9	35.68	0.55	3.59	0.54	1.37	103.43	110.83	115.68	13.69	25.88	27.73	27.56	3	0.05	Mild to Moderate DR	0.1	1	0.1	Hispanic	0.1		51-60
3062	9.7	0.1	0.1	Female			158	0.2	2	3.5	18.3	16.6	17.86	6.5	34.9	31.7	34.11	0.5	3.52	0.51	1.4	96.46	102.69	107.19	12.61	24.07	25.62	25.49	0	0.11	Mild to Moderate DR	0.1	1	0.1	Hispanic	0.1		51-60
3070	11	0.18	0.1	Female			159	0	1	6.7	21.8	20.1	21.47	11.6	39.4	36.3	38.77	0.45	2.67	0.8	1.12	107.05	113.23	118.19	13.82	25.99	27.49	27.36	0	0	Diabetes (No DR)	0.18	0	0.18	Hispanic	0.1		61-70
3070	11	0.18	0.1	Female			160	0	2	7.1	22.1	20.5	21.96	11.7	41.4	38.1	40.81	0.47	2.92	0.69	1.2	116.04	123.06	128.45	15.06	29.39	31.17	31.01	0	0	Diabetes (No DR)	0.1	0	0.1	Hispanic	0.1		61-70
3071	6.8	0.1	0	Male			161	0	1	7.6	23.3	21.6	23.1	13.8	42.1	39	41.71	0.46	2.73	0.77	1.14	127.47	135.01	140.92	16.5	30.55	32.36	32.2	0	0	Diabetes (No DR)	0.1	1	0.1	Hispanic	0		41-50
3071	6.8	0.1	0	Male			162	0	2	8.6	23.3	21.7	23.14	14.6	41.8	38.7	41.27	0.44	2.66	0.78	1.13	130.92	138.31	144.37	16.87	31.24	33	32.85	0	0	Diabetes (No DR)	0	1	0	Hispanic	0		41-50
3073	7	0	0	Female			163	0.02	1	6.3	23.3	21.4	23.03	12.1	41.7	38.4	41.32	0.5	3.27	0.59	1.3	122.92	130.86	136.59	16.07	28.78	30.64	30.47	0	0	Diabetes (No DR)	0	0	0	Hispanic	0		41-50
3073	7	0	0	Female			164	0	2	5.2	22.9	20.9	22.63	10.3	41	37.5	40.6	0.54	3.17	0.67	1.22	121.83	130.37	136.08	16.09	28.96	30.99	30.81	0	0	Diabetes (No DR)	0	0	0	Hispanic	0		41-50
3074	6.2	0	0	Female			165	0	1	10	22.1	20.7	21.75	18.1	41.2	38.6	40.55	0.34	2.41	0.74	1.17	129.2	134.76	140.66	16.24	31.44	32.79	32.67	0	0	Diabetes (No DR)	0	1	0	Asian	0		51-60
3074	6.2	0	0	Female			166	0	2	9.8	22.3	20.9	21.99	17.4	41.1	38.4	40.4	0.35	2.73	0.59	1.3	127.3	132.95	138.77	16.04	30.58	31.94	31.82	0	0	Diabetes (No DR)	0	1	0	Asian	0		51-60
3075	6.9	0.18	0.4	Male			167	0	1	11.1	21.2	20	20.82	20.6	39.2	37.1	38.63	0.28	2.32	0.65	1.24	104.51	108.19	112.93	12.95	25.68	26.58	26.5	0	0	Diabetes (No DR)	0.18	1	0.18	NH Black	0.18		41-50
3075	6.9	0.18	0.4	Male			168	0.02	2	10.6	22.2	20.9	21.83	19.7	40.8	38.5	40.21	0.3	2.52	0.59	1.3	112.42	116.67	121.78	14	27.56	28.6	28.51	0	0	Diabetes (No DR)	0.4	1	0.4	NH Black	0.18		41-50
3076	7.4	0	0	Male			169	0.05	1	9.9	22.9	21.4	22.38	17.7	40.8	38.2	39.95	0.31	2.24	0.77	1.13	102.91	106.93	111.61	12.84	24.89	25.86	25.78	0	0	Diabetes (No DR)	0	1	0	Hispanic	0		61-70
3076	7.4	0	0	Male			170	0	2	10.7	23.7	22.2	23.32	17.7	42.5	39.7	41.71	0.34	2.61	0.62	1.26	109.43	114.14	119.14	13.76	26.24	27.37	27.27	0	0	Diabetes (No DR)	0	1	0	Hispanic	0		61-70
3077	6.6	0	0	Female			171	0	1	12.8	22.2	21.1	21.71	23	41.9	39.8	40.96	0.2	2.07	0.6	1.31	139.41	142.88	149.14	16.95	36.31	37.21	37.14	0	0	Diabetes (No DR)	0	1	0	Hispanic	0		41-50
3079	6.4	0	0	Female			172	0.12	1	15.7	23.1	22.3	22.82	27.7	40.5	39.1	40.01	0.16	1.6	0.77	1.13	126.6	129.11	134.76	15.24	30.15	30.75	30.7	0	0.06	Diabetes (No DR)	0	1	0	Asian	0		31-40
3079	6.4	0	0	Female			173	0	2	15.9	23.6	22.7	23.13	27.9	41.1	39.7	40.44	0.13	1.55	0.68	1.21	131.81	133.92	139.79	15.76	31.55	32.06	32.01	0	0	Diabetes (No DR)	0	1	0	Asian	0		31-40
3080	7.5	0	0	Male			174	0.03	1	13.9	22.6	21.7	22.2	24.2	39.7	38	38.88	0.16	1.84	0.59	1.3	118.63	120.98	126.28	14.28	28.55	29.12	29.07	0	0	Mild to Moderate DR	0	1	0	Hispanic	0		41-50
3080	7.5	0	0	Male			175	0.02	2	16.1	24.1	23.2	23.67	27.8	41.8	40.2	41.01	0.14	1.58	0.71	1.19	117.57	119.6	124.84	14.09	28.11	28.6	28.55	0	0	Mild to Moderate DR	0	1	0	Hispanic	0		41-50
3081	6.4	0.1	0	Female			176	0	1	10.8	22.9	21.5	22.59	18.5	41.3	38.8	40.76	0.34	2.47	0.71	1.19	110.31	115.06	120.1	13.87	26.39	27.53	27.43	0	0	Diabetes (No DR)	0.1	1	0.1	Asian	0		51-60
3081	6.4	0.1	0	Female			177	0.03	2	9	22.2	20.8	21.95	15.8	40.5	37.8	39.89	0.37	2.59	0.7	1.2	124.32	130.16	135.86	15.74	30.83	32.28	32.15	0	0	Diabetes (No DR)	0	1	0	Asian	0		51-60
3082	7.6	0	0	Female			178	0	1	6.7	23.1	21.2	22.74	12.2	41.6	38.3	41.09	0.48	2.89	0.72	1.18	111.6	118.5	123.69	14.52	26.39	28.02	27.88	0	0	Diabetes (No DR)	0	0	0	NH Black	0		51-60
3082	7.6	0	0	Female			179	0	2	5.8	22.3	20.5	22.06	10.6	40.3	37	39.82	0.5	3.03	0.69	1.21	109.24	116.3	121.39	14.28	26.61	28.33	28.18	0	0	Diabetes (No DR)	0	0	0	NH Black	0		51-60
3088	10.5	0	0	Female			146	0	1	10.6	21.2	20	20.76	18.4	39.1	36.8	38.2	0.26	2.27	0.64	1.26	130.85	135.11	141.03	16.14	30.4	31.39	31.3	0	0	Diabetes (No DR)	0	0	0	Hispanic	0		31-40
3088	10.5	0	0	Female			147	0	2	12.4	23.2	22	22.81	21.3	40.8	38.6	40.01	0.25	2.04	0.76	1.15	133.16	137.33	143.34	16.38	31.54	32.53	32.44	0	0	Diabetes (No DR)	0	0	0	Hispanic	0		31-40
3091	7.8	0	0	Female			180	0	1	9.6	21.2	19.8	20.65	17.4	39.3	36.8	38.37	0.29	2.44	0.61	1.28	128.06	132.73	138.54	15.91	32.56	33.75	33.64	0	0	Diabetes (No DR)	0	1	0	NH White	0		51-60
3091	7.8	0	0	Female			181	0	2	9.8	22	20.6	21.51	16.8	40.1	37.4	39.06	0.3	2.37	0.66	1.22	122.23	126.85	132.41	15.22	29.77	30.89	30.8	0	0	Diabetes (No DR)	0	1	0	NH White	0		51-60
3092	6.9	0	0.1	Male			182	0.04	1	9.6	21	19.7	20.73	17.2	39.6	37.1	39.03	0.35	2.43	0.75	1.16	106	110.7	115.55	13.36	26.56	27.74	27.63	0	0	Diabetes (No DR)	0	0	0	Hispanic	0		51-60
3104	14.4	0	0	Male			183	0.02	1	12.4	23.3	22.1	22.84	21	41.1	38.8	40.1	0.23	2.32	0.54	1.36	139.52	143.53	149.82	17.08	32.82	33.76	33.68	0	0	Mild to Moderate DR	0	1	0	Hispanic	0		41-50
3104	14.4	0	0	Male			184	0	2	11.3	22.4	21.1	21.81	19.1	39.4	37.1	38.35	0.23	2.23	0.59	1.31	135.93	139.83	145.95	16.64	32.02	32.94	32.86	0	0	Mild to Moderate DR	0	1	0	Hispanic	0		41-50
3106	6.6	0.1	0.18	Male			185	0.04	1	12.2	18.9	18.1	18.57	21.4	34.7	33.2	34.07	0.18	1.84	0.65	1.22	115.4	117.98	123.15	13.96	27.93	28.55	28.5	0	0	Diabetes (No DR)	0.1	1	0.1	Hispanic	0.1		61-70
3106	6.6	0.1	0.18	Male			186	0	2	9.9	17.2	16.4	16.98	18	32.3	30.8	31.88	0.24	2.47	0.49	1.42	104.12	107.24	111.94	12.78	26.34	27.13	27.06	0	0	Diabetes (No DR)	0.18	1	0.18	Hispanic	0.1		61-70
3115	11.8	0	0	Male			189	0.04	1	7.6	20	18.6	19.72	13.3	36.6	34	36.04	0.4	2.54	0.78	1.13	112.91	118.67	123.87	14.4	27.57	28.98	28.85	0	0	Mild to Moderate DR	0	0	0	Hispanic	0		41-50
3119	11.8	0.1	0	Male			191	0	2	11.4	20.8	19.8	20.8	19.9	37.5	35.5	37.29	0.34	2.3	0.57	1.11	118.19	123.28	128.68	14.86	27.87	29.07	28.96	0	0	Diabetes (No DR)	0	0	0	NH White	0		51-60
3122	6.3	0	0.1	Male	25.02	25.04	192	0	1	10.5	21.8	20.6	21.42	17.9	39.1	36.8	38.26	0.27	2.31	0.64	1.25	112.74	116.56	121.66	13.94	26.77	27.68	27.6	0	0	Mild to Moderate DR	0	0	0	Asian	0		51-60
3122	6.3	0	0.1	Male	25.02	25.04	193	0.02	2	12	23.7	22.3	23.12	21.1	41.5	39.1	40.53	0.25	2.04	0.76	1.15	123.88	127.76	133.36	15.24	29.46	30.38	30.3	0	0	Mild to Moderate DR	0.1	0	0.1	Asian	0		51-60
3140	8.3	0.18	0	Male	24.12	23.86	195	0	1	13.1	22.6	21.5	22.22	22.6	41.1	39.1	40.41	0.23	1.95	0.75	1.15	132.27	136.07	142.03	16.19	31.61	32.52	32.44	0	0	Diabetes (No DR)	0.18	0	0.18	NH Black	0		31-40
3140	8.3	0.18	0	Male	24.12	23.86	196	0.05	2	12.1	22.9	21.7	22.56	20.6	41.3	38.9	40.44	0.27	2.25	0.67	1.22	127.16	131.47	137.23	15.72	30.58	31.62	31.53	0	0	Diabetes (No DR)	0	0	0	NH Black	0		31-40
3141	8.2	0.18	0.1	Female	22.54	22.49	197	0.02	1	5.8	20.7	19	20.35	10.2	38.5	35.2	37.71	0.47	2.94	0.69	1.21	109.78	116.42	121.52	14.25	26.99	28.62	28.48	0	0	Diabetes (No DR)	0.18	1	0.18	Asian	0.1		81-90
3146	10.3	0	0	Male	25.18	25	200	0	2	14.9	22	21.2	21.69	24.6	39.8	38.1	38.98	0.16	1.74	0.65	1.23	135.22	137.9	143.94	16.28	33.09	33.75	33.69	0	0	Diabetes (No DR)	0	0	0	Hispanic	0	10	41-50
3147	5.8	0	0	Female	25.43	25.33	201	0	1	13.9	21.6	20.7	21.24	23.5	39.4	37.6	38.58	0.18	1.75	0.73	1.16	123.51	126.27	131.8	14.94	30.5	31.18	31.12	0	0	Diabetes (No DR)	0	0	0	NH White	0	2	51-60
3147	5.8	0	0	Female	25.43	25.33	202	0	2	13.3	21	20.1	20.63	23.7	37.9	36.3	37.25	0.18	1.82	0.69	1.21	120.92	123.62	129.03	14.63	29.17	29.82	29.77	0	0	Diabetes (No DR)	0	0	0	NH White	0	2	51-60
3148	9	0.1	0.1	Female	22.1	21.91	203	0.05	1	7.6	22.2	20.5	21.79	13.5	41.2	38.1	40.51	0.42	2.64	0.75	1.15	107.69	113.47	118.44	13.8	25.55	26.92	26.8	0	0	Diabetes (No DR)	0.1	1	0.1	Hispanic	0.1	10	41-50
3149	6.8	0.1	0.1	Female	22.97	22.85	204	0.03	1	9.9	22.6	21.2	22.21	16.4	39.8	37.2	38.96	0.32	2.28	0.78	1.14	130.43	135.7	141.64	16.32	30.27	31.49	31.39	0	0	Diabetes (No DR)	0.1	1	0.1	Asian	0.1	7	61-70
3149	6.8	0.1	0.1	Female	22.97	22.85	205	0	2	9.3	21.6	20.2	21.25	16.3	39	36.5	38.4	0.35	2.47	0.72	1.18	122.52	127.95	133.55	15.44	28.85	30.13	30.02	0	0	Diabetes (No DR)	0.1	1	0.1	Asian	0.1	7	61-70
3151	7	0	0	Male	24.51	24.48	206	0	1	14.9	22.6	21.7	22.27	26.4	41	39.4	40.43	0.18	1.7	0.76	1.13	129.73	132.63	138.44	15.7	32.47	33.2	33.13	0	0	Diabetes (No DR)	0	0	0	Hispanic	0	0	51-60
3151	7	0	0	Male	24.51	24.48	207	0	2	14.4	23.5	22.5	23.12	25.6	41.5	39.7	40.8	0.19	1.71	0.8	1.11	131.39	134.49	140.38	15.93	32.1	32.86	32.79	0	0	Diabetes (No DR)	0	0	0	Hispanic	0	0	51-60
3153	10.7	0.1	0.1	Male	26.37	26.48	208	0	1	8.4	19.3	18.1	18.76	14.5	34.7	32.4	33.59	0.25	2.12	0.69	1.2	142.16	146.61	153.03	17.49	34.08	35.15	35.05	0	0	Diabetes (No DR)	0.1	0	0.1	Asian	0.1	4	21-30
3153	10.7	0.1	0.1	Male	26.37	26.48	209	0	2	9	19.6	18.4	19.07	15.5	35.8	33.6	34.83	0.25	2.18	0.65	1.23	130.16	134.23	140.11	16.01	30.67	31.63	31.55	0	0	Diabetes (No DR)	0.1	0	0.1	Asian	0.1	4	21-30
3154	8.7	0	0	Female	22.73	22.56	210	0.03	1	10.1	22.8	21.3	22.38	16.8	40.3	37.6	39.5	0.34	2.49	0.68	1.2	134.35	140.13	146.27	16.89	32.14	33.52	33.4	0	0	Diabetes (No DR)	0	0	0	NH Black	0		31-40
3154	8.7	0	0	Female	22.73	22.56	211	0	2	10	22.5	21.1	22.3	16.6	40.2	37.6	39.74	0.38	2.66	0.67	1.22	125.8	131.88	137.66	15.97	30.56	32.04	31.91	0	0	Diabetes (No DR)	0	0	0	NH Black	0		31-40
3155	6.6	0	0.1	Female	23.08	23	212	0.02	2	9.4	20.5	19.2	20.05	16.9	36.8	34.6	36.13	0.3	2.27	0.73	1.17	106.7	110.73	115.58	13.28	25.83	26.81	26.72	0	0	Diabetes (No DR)	0.1	0	0.1	Asian	0	2	61-70
3157	8.9	0	0	Female	22.94	23.03	215	0.03	1	8.3	22.7	21.1	22.43	14.4	41.2	38.2	40.61	0.42	2.68	0.73	1.17	105.81	111.49	116.37	13.56	25.54	26.91	26.79	0	0	Diabetes (No DR)	0	0	0	Hispanic	0	0	41-50
3157	8.9	0	0	Female	22.94	23.03	216	0	2	7.9	22.5	20.9	22.25	14.4	41.6	38.5	40.99	0.43	2.66	0.75	1.14	107.53	113.45	118.42	13.82	25.97	27.4	27.27	0	0	Diabetes (No DR)	0	0	0	Hispanic	0	0	41-50
3159	7.1	0.3	0.1	Female	22.12	22.21	217	0.02	1	15.3	21.3	20.6	20.93	26.2	38.8	37.4	37.99	0.11	1.46	0.62	1.24	132.75	134.55	140.44	15.8	31.77	32.2	32.16	0	0	Diabetes (No DR)	0.3	1	0.3	Hispanic	0.1	3	51-60
3159	7.1	0.3	0.1	Female	22.12	22.21	218	0.02	2	16.5	21.8	21.2	21.35	29.2	40.1	38.9	39.18	0.05	0.95	0.75	1.2	136.83	137.67	143.7	16.06	33.79	34	33.98	0	0	Diabetes (No DR)	0.1	1	0.1	Hispanic	0.1	3	51-60
3164	6.5	0.1	0.1	Female	21.85	21.54	219	0.05	1	5.7	22.8	20.9	22.46	10.3	41.7	38.2	41.04	0.49	2.9	0.74	1.17	110.27	117.24	122.37	14.38	26.36	28.03	27.88	0	0	Diabetes (No DR)	0.1	0	0.1	Asian	0.1	6	51-60
3164	6.5	0.1	0.1	Female	21.85	21.54	220	0	2	6.4	21.9	20.2	21.74	11	40.6	37.2	40.03	0.5	2.91	0.74	1.16	108.24	115.23	120.28	14.15	26.45	28.16	28.01	0	0	Diabetes (No DR)	0.1	0	0.1	Asian	0.1	6	51-60
3167	6.5	0.18	0.18	Female	22.68	22.66	221	0.05	2	6.2	20.8	19.1	20.25	10	37.7	34.6	36.67	0.4	2.76	0.65	1.23	112.41	118.15	123.32	14.34	27.17	28.56	28.43	0	0	Mild to Moderate DR	0.18	1	0.18	Asian	0.18	11	61-70
3173	6.2	0	0.1	Female	22.98	22.88	222	0	1	9.3	23.1	21.5	22.79	15.8	41.8	38.9	41.23	0.4	2.58	0.74	1.15	137.69	144.72	151.06	17.56	33.57	35.28	35.13	0	0	Diabetes (No DR)	0	0	0	Hispanic	0	3	41-50
3173	6.2	0	0.1	Female	22.98	22.88	223	0.02	2	8.1	23.5	21.8	23.07	14.6	42.2	39.1	41.38	0.39	2.48	0.8	1.12	133.52	140.15	146.29	16.99	32.57	34.19	34.05	0	0	Diabetes (No DR)	0.1	0	0.1	Hispanic	0	3	41-50
3174	8.9	0.18	0	Male	23.55	23.76	226	0	1	8.7	17.9	16.9	17.57	16	33.5	31.6	32.85	0.27	2.24	0.69	1.22	107.25	110.88	115.74	13.26	25.58	26.45	26.37	0	0	Diabetes (No DR)	0.18	0	0.18	NH White	0	0	41-50
3174	8.9	0.18	0	Male	23.55	23.76	227	0.03	2	6.1	18.8	17.4	18.33	10.3	34.8	32	33.72	0.36	2.56	0.68	1.2	116.54	121.86	127.2	14.72	28.01	29.29	29.18	0	0	Diabetes (No DR)	0	0	0	NH White	0	0	41-50
3175	10	0.18	0	Male	23.02	23.19	228	0.26	1	5.8	18.7	17.3	18.5	10.1	36.4	33.4	35.72	0.46	3.12	0.59	1.3	110.43	116.96	122.08	14.3	28.05	29.71	29.56	4	0.12	Mild to Moderate DR	0.18	1	0.18	Hispanic	0	7	31-40
3175	10	0.18	0	Male	23.02	23.19	229	0.08	2	7.5	21.9	20.3	21.58	14.2	40.3	37.4	39.76	0.42	2.73	0.7	1.19	114.46	120.61	125.89	14.67	28.02	29.52	29.39	3	0.1	Mild to Moderate DR	0	1	0	Hispanic	0	7	31-40
3178	7.8	0.48	0.48	Female	22.82	22.61	224	0	1	8.5	23.7	22	23.32	15	42	39	41.34	0.4	2.82	0.62	1.26	117.79	123.8	129.22	15.03	28.12	29.55	29.43	0	0	Diabetes (No DR)	0.48	0	0.48	Hispanic	0.48	1	61-70
3178	7.8	0.48	0.48	Female	22.82	22.61	225	0	2	8.6	22.5	20.9	22.02	15.6	40.4	37.6	39.62	0.36	2.63	0.66	1.24	113.43	118.61	123.8	14.33	27.22	28.46	28.35	0	0	Diabetes (No DR)	0.48	0	0.48	Hispanic	0.48	1	61-70
3180	7.7	0.1	0.18	Female	24.44	24.31	232	0	1	7.9	22.9	21.2	22.51	14.1	40.8	37.8	40.13	0.41	2.67	0.72	1.18	127.37	134.04	139.91	16.29	30.02	31.59	31.45	0	0	Diabetes (No DR)	0.1	0	0.1	Asian	0.1	10	61-70
3180	7.7	0.1	0.18	Female	24.44	24.31	233	0	2	8.4	21.6	20.1	21.34	13.8	39	36.2	38.43	0.41	2.57	0.79	1.13	128.04	134.74	140.64	16.37	30.81	32.42	32.28	0	0	Diabetes (No DR)	0.18	0	0.18	Asian	0.1	10	61-70
3181	7.7	0	0	Male	23.39	23.42	234	0	1	12	23.5	22.2	23.12	20.3	41.7	39.3	40.92	0.28	2.56	0.55	1.36	126.99	131.46	137.22	15.74	29.92	30.97	30.88	0	0	Mild to Moderate DR	0	1	0	Asian	0	16	41-50
3181	7.7	0	0	Male	23.39	23.42	235	0.08	2	11.4	22.4	21.2	21.94	20.4	41.1	38.8	40.16	0.24	2.2	0.63	1.27	128.57	132.43	138.23	15.78	31.75	32.7	32.62	0	0	Mild to Moderate DR	0	1	0	Asian	0	16	41-50
3186	7.2	0.1	0.18	Male	23.27	23.61	236	0	1	6.6	22.8	20.9	22.32	11.6	40.6	37.3	39.84	0.45	2.87	0.69	1.21	127.96	135.35	141.28	16.52	30.62	32.39	32.23	0	0	Diabetes (No DR)	0.1	0	0.1	Asian	0.1	20	51-60
3187	6.8	0	0	Female	23.9	23.74	237	0	1	13.5	23.3	22.2	22.91	24.4	41.9	39.9	41.18	0.22	2	0.68	1.2	143.99	147.94	154.42	17.59	34.96	35.92	35.84	0	0	Diabetes (No DR)	0	0	0	Hispanic	0	1	41-50
3187	6.8	0	0	Female	23.9	23.74	238	0	2	12.7	23.5	22.3	23.15	22.3	41.6	39.5	41.01	0.26	2.25	0.65	1.24	139.97	144.53	150.86	17.26	33.35	34.44	34.34	0	0	Diabetes (No DR)	0	0	0	Hispanic	0	1	41-50
3191	11.4	0	0	Female	22.99	23.19	239	0.07	1	7.2	21.6	20	21.1	12.7	40.7	37.6	39.68	0.37	2.63	0.67	1.22	113.74	119.09	124.31	14.4	28.46	29.8	29.68	0	0	Diabetes (No DR)	0	1	0	NH White	0	1	51-60
3191	11.4	0	0	Female	22.99	23.19	240	0.04	2	8.4	22.8	21.2	22.24	14.8	41.6	38.6	40.49	0.33	2.58	0.63	1.27	111.99	116.66	121.77	14.04	26.61	27.72	27.62	0	0	Diabetes (No DR)	0	1	0	NH White	0	1	51-60
3199	13.5	0.1	0.18	Female	23.43	23.42	241	0.06	1	5.5	19.1	17.6	18.77	9.4	35.2	32.3	34.44	0.44	2.98	0.63	1.27	103.61	109.45	114.24	13.35	24.66	26.05	25.93	0	0	Diabetes (No DR)	0.1	0	0.1	Hispanic	0.1	3	51-60
3199	13.5	0.1	0.18	Female	23.43	23.42	242	0	2	5.8	19.6	18.1	19.42	9.7	36.5	33.4	35.83	0.48	3.05	0.65	1.24	97.01	103.01	107.52	12.62	22.82	24.23	24.11	0	0	Diabetes (No DR)	0.18	0	0.18	Hispanic	0.1	3	51-60
3200	6.7	0.1	0	Male	24.74	24.53	243	0	1	7	22.7	20.9	22.42	12.5	40.5	37.4	40.12	0.48	3	0.67	1.22	105.64	112.17	117.08	13.74	25.39	26.96	26.82	0	0	Diabetes (No DR)	0.1	1	0.1	Hispanic	0	0	51-60
3200	6.7	0.1	0	Male	24.74	24.53	244	0	2	5.4	23.4	21.4	23.17	8.9	41.3	37.7	40.82	0.54	3.29	0.63	1.26	116.7	124.88	130.35	15.41	27.91	29.87	29.69	0	0	Diabetes (No DR)	0	1	0	Hispanic	0	0	51-60
3201	5.8	0	0.1	Male	23.32	23.34	245	0	1	12.6	22.6	21.5	22.03	21.7	40	37.9	38.83	0.17	1.79	0.67	1.22	112.24	114.6	119.62	13.55	26.79	27.35	27.31	0	0	Diabetes (No DR)	0	0	0	Asian	0	1	41-50
3201	5.8	0	0.1	Male	23.32	23.34	246	0	2	13.2	22.8	21.7	22.14	22.8	39.5	37.7	38.46	0.14	1.53	0.73	1.15	106.27	108.11	112.84	12.74	25.14	25.57	25.54	0	0	Diabetes (No DR)	0.1	0	0.1	Asian	0	1	41-50
3202	7.9	0	0.1	Female	23.05	23.15	247	0.02	1	10.1	21.3	20	20.89	18.1	37.9	35.6	37.18	0.3	2.63	0.55	1.35	101.54	105.38	110	12.64	24.34	25.26	25.18	0	0	Diabetes (No DR)	0	0	0	Asian	0	10	61-70
3202	7.9	0	0.1	Female	23.05	23.15	248	0.03	2	11.3	20.9	19.8	20.47	20.6	38.6	36.5	37.73	0.23	1.9	0.81	1.12	97.52	100.32	104.71	11.94	23.6	24.28	24.22	0	0	Diabetes (No DR)	0.1	0	0.1	Asian	0	10	61-70
3205	10.9	0.1	0	Male	23.62	23.61	249	0.36	1	10.3	16.8	16.1	16.59	18.3	33	31.3	32.26	0.21	1.87	0.74	1.15	91.15	93.53	97.63	11.11	22.41	23	22.95	8	0.26	Mild to Moderate DR	0.1	1	0.1	NH White	0	18	21-30
3205	10.9	0.1	0	Male	23.62	23.61	250	0.12	2	12.6	19.7	18.9	19.42	21.7	36.7	35	35.97	0.19	1.82	0.72	1.18	89.87	91.99	96.02	10.9	21.35	21.85	21.81	2	0.14	Mild to Moderate DR	0	1	0	NH White	0	18	21-30
3207	9.2	0.1	0.1	Male	24.93	25.42	251	0	1	7.7	18.4	17.2	17.83	12.9	33.4	31.1	32.24	0.25	2.1	0.7	1.18	115.66	119.28	124.5	14.23	28.07	28.95	28.87	0	0	Mild to Moderate DR	0.1	1	0.1	NH White	0.1	10	51-60
3207	9.2	0.1	0.1	Male	24.93	25.42	252	0	2	9.5	21.7	20.4	21.34	16.4	38.8	36.3	37.96	0.31	2.43	0.66	1.23	130.05	135.13	141.05	16.23	30.87	32.08	31.97	0	0	Mild to Moderate DR	0.1	1	0.1	NH White	0.1	10	51-60
3210	7	0.18	0.1	Male	23.83	24	253	0.05	1	6.1	21	19.3	20.64	10.2	37.8	34.6	37.01	0.46	2.87	0.71	1.19	108.35	114.76	119.79	14.03	26.23	27.78	27.64	0	0	Diabetes (No DR)	0.18	0	0.18	Hispanic	0.1	3	51-60
3215	9.4	0.1	0	Male	24.83	24.83	254	0	2	9.3	20.2	19	19.99	15.2	36.7	34.3	36.09	0.35	2.83	0.56	1.35	125.08	130.63	136.35	15.76	30.25	31.59	31.47	0	0	Diabetes (No DR)	0	1	0	NH Black	0	6	51-60
3216	6.3	0	0	Male	23.69	23.72	255	0	1	9.8	20	18.9	19.59	17.2	35.9	33.8	35.04	0.25	2.19	0.65	1.24	106.66	110	114.82	13.12	25.6	26.4	26.33	0	0	Diabetes (No DR)	0	1	0	Asian	0	1	61-70
3218	10.5	0.1	0.1	Female	22.82	22.96	256	0.26	1	7.1	20.4	18.9	20.25	13.3	38.1	35.3	37.81	0.47	3.32	0.53	1.37	108.87	115.46	120.52	14.13	26.49	28.09	27.95	5	0.2	Mild to Moderate DR	0.1	1	0.1	NH Black	0.1	10	41-50
3218	10.5	0.1	0.1	Female	22.82	22.96	257	0.32	2	7.7	20.6	19.2	20.38	15.6	39	36.3	38.53	0.41	3.04	0.56	1.34	109.95	115.71	120.78	14.06	26.78	28.18	28.06	2	0.15	Mild to Moderate DR	0.1	1	0.1	NH Black	0.1	10	41-50
3222	11.6	0.1	0.18	Male	23.59	23.62	311	0.02	1	9.3	21.6	20.2	21.06	15.6	38.7	36.1	37.64	0.29	2.44	0.6	1.28	121.16	125.58	131.08	15.05	29.66	30.74	30.65	0	0	Diabetes (No DR)	0.1	1	0.1	Hispanic	0.1	4	51-60
3222	11.6	0.1	0.18	Male	23.59	23.62	312	0	2	11.7	20.9	19.8	20.47	20.9	38.6	36.6	37.83	0.23	2.07	0.68	1.22	112.63	115.86	120.93	13.79	27.56	28.35	28.28	0	0	Diabetes (No DR)	0.18	1	0.18	Hispanic	0.1	4	51-60
3223	13.4	0.54	1	Female	23.01	22.72	313	0.1	1	7	20.3	18.8	19.78	11.9	36.3	33.6	35.35	0.35	2.45	0.74	1.17	105.23	109.9	114.71	13.26	24.97	26.08	25.98	0	0	Diabetes (No DR)	0.54	1	0.54	Hispanic	0.54	4	61-70
3224	8.2	0.18	0.18	Female	22.97	23.01	258	0.17	1	6	17.9	16.5	17.46	10.2	33.6	31	32.81	0.39	2.92	0.57	1.32	91.15	95.68	99.87	11.6	22.64	23.76	23.67	2	0.06	Mild to Moderate DR	0.18	0	0.18	Hispanic	0.18	10	51-60
3224	8.2	0.18	0.18	Female	22.97	23.01	259	0.06	2	6.6	17.3	16.1	17.09	11.7	32	29.7	31.53	0.41	3.2	0.5	1.41	96.45	101.5	105.95	12.33	23.91	25.16	25.05	0	0	Mild to Moderate DR	0.18	0	0.18	Hispanic	0.18	10	51-60
3225	5.4	0.48	0.48	Female	20.66	20.69	260	0.13	1	13.2	19.4	18.7	18.83	23.4	36.2	34.8	35.05	0.05	1.09	0.58	1.37	104.33	104.97	109.57	12.24	26.73	26.89	26.88	0	0	Diabetes (No DR)	0.48	1	0.48	Hispanic	0.48		61-70
3226	8.3	0.1		Female	23.89	23.71	261	0.06	1	6.2	21.1	19.5	20.73	10.7	38.6	35.4	37.64	0.42	2.86	0.65	1.24	108.12	113.93	118.92	13.86	26.08	27.48	27.36	0	0	Mild to Moderate DR	0.1	1	0.1	Hispanic	0.1	10	61-70
3226	8.3	0.1		Female	23.89	23.71	262	0.03	2	6.2	20.7	19.1	20.34	10.8	36.8	33.9	36.1	0.43	3.16	0.55	1.36	99.23	104.69	109.27	12.75	24.04	25.36	25.25	0	0	Mild to Moderate DR		1		Hispanic	0.1	10	61-70
3227	7.7	0.6	0.54	Female	23.22	23.33	263	0.02	1	8.3	22.2	20.6	21.8	16.2	41.1	38.3	40.54	0.39	2.61	0.71	1.18	105.46	110.7	115.55	13.42	25.56	26.83	26.72	3	0	Mild to Moderate DR	0.6	1	0.6	Hispanic	0.54	20	51-60
3227	7.7	0.6	0.54	Female	23.22	23.33	264	0.02	2	7.4	19.2	17.8	18.7	12.5	35.6	33	34.67	0.34	2.48	0.7	1.2	94.19	98.24	102.54	11.84	23.68	24.7	24.61	1	0	Mild to Moderate DR	0.54	1	0.54	Hispanic	0.54	20	51-60
3240	8.4	0.18	0.1	Female	23.79	23.77	271	0.02	2	10	21.4	20.1	20.99	17.7	38.8	36.4	38.01	0.3	2.26	0.73	1.16	118.22	122.69	128.06	14.72	28.94	30.03	29.94	0	0	Mild to Moderate DR	0.1	1	0.1	Hispanic	0.1	9	51-60
3248	6.8	0.1	0	Male	24.06	24.13	272	0	2	17	20.7	20.3	20.42	29.7	36.7	35.9	36.1	0.04	1.04	0.46	1.47	122.44	123.04	128.43	14.33	29.7	29.84	29.83	0	0	Diabetes (No DR)	0	0	0	NH White	0	7	61-70
3249	9.1	0.3	0.3	Female	23.06	22.84	273	0.03	1	6.4	22.6	20.8	22.32	12	40.3	37.1	39.8	0.48	2.95	0.7	1.2	114.23	121.3	126.61	14.86	26.87	28.53	28.38	0	0	Diabetes (No DR)	0.3	1	0.3	NH White	0.3	15	41-50
3249	9.1	0.3	0.3	Female	23.06	22.84	274	0	2	6.9	22.5	20.7	22.28	13.2	41.5	38.3	41.21	0.5	3.23	0.6	1.29	120.23	128	133.61	15.72	28.97	30.84	30.67	0	0	Diabetes (No DR)	0.3	1	0.3	NH White	0.3	15	41-50
3256	6.7	0	0	Female	22.72	22.66	275	0	1	7.5	19.8	18.4	19.33	12.6	36.3	33.6	35.3	0.34	2.55	0.67	1.23	114.51	119.44	124.67	14.4	28.57	29.8	29.69	0	0	Diabetes (No DR)	0	0	0	Hispanic	0	37	51-60
3256	6.7	0	0	Female	22.72	22.66	276	0	2	8.3	19.8	18.5	19.32	14.1	36.2	33.7	35.19	0.3	2.24	0.76	1.15	115.58	119.95	125.2	14.39	28.7	29.78	29.69	0	0	Diabetes (No DR)	0	0	0	Hispanic	0	37	51-60
3257	6.4	0	0.1	Male	22.58	22.58	277	0.02	1	12.3	21.5	20.5	21.19	22.7	40.6	38.5	39.79	0.23	2.05	0.69	1.21	121.95	125.45	130.94	14.93	30.05	30.91	30.84	0	0	Diabetes (No DR)	0	1	0	NH White	0		61-70
3257	6.4	0	0.1	Male	22.58	22.58	278	0.05	2	13.2	21.9	20.9	21.38	24.1	41.7	39.8	40.72	0.16	1.77	0.63	1.25	117.48	119.81	125.06	14.15	28.87	29.44	29.39	0	0	Diabetes (No DR)	0.1	1	0.1	NH White	0		61-70
3260	11.3	0.1	0	Female	24.02	23.87	281	0	1	9.7	21.2	19.9	20.72	16.3	36.6	34.4	35.82	0.28	2.31	0.65	1.23	123.16	127.49	133.07	15.26	28.74	29.75	29.66	0	0	Diabetes (No DR)	0.1	1	0.1	Hispanic	0		31-40
3260	11.3	0.1	0	Female	24.02	23.87	282	0	2	11.8	22.4	21.2	22.01	19.7	39.3	37.1	38.52	0.26	2.15	0.7	1.19	126.47	130.59	136.31	15.6	28.95	29.89	29.81	0	0	Diabetes (No DR)	0	1	0	Hispanic	0		31-40
3262	7.1	0.4	0.18	Female	22.85	23.08	283	0.05	1	6.2	20.8	19.2	20.38	10.5	38	34.9	37.05	0.41	2.75	0.69	1.21	99.68	104.9	109.49	12.75	24.97	26.28	26.16	0	0	Diabetes (No DR)	0.4	1	0.4	Hispanic	0.18	40	71-80
3262	7.1	0.4	0.18	Female	22.85	23.08	284	0	2	9.6	22.2	20.7	21.88	17.6	40.8	38.2	40.37	0.38	2.52	0.75	1.15	108.43	113.67	118.65	13.76	26.51	27.79	27.68	0	0	Diabetes (No DR)	0.18	1	0.18	Hispanic	0.18	40	71-80
3263	7.1	0.48	0.18	Male	23.55	23.63	285	0	2	12.2	19.3	18.5	18.9	21.7	35.7	34.2	34.94	0.15	1.7	0.66	1.24	107.05	109.03	113.81	12.86	26.48	26.97	26.93	0	0	Diabetes (No DR)	0.18	1	0.18	Hispanic	0.18	3	51-60
3264	15.1	0.3	0.48	Female	22.95	23.15	286	0	1	9.6	19.6	18.5	19.29	16.5	36.7	34.4	35.87	0.29	2.47	0.61	1.29	105.69	109.55	114.35	13.13	25.41	26.34	26.26	0	0	Diabetes (No DR)	0.3	1	0.3	Hispanic	0.3	10	61-70
3264	15.1	0.3	0.48	Female	22.95	23.15	287	0	2	9.1	19.1	17.9	18.61	15.2	36.1	33.7	35.04	0.27	2.24	0.68	1.22	108.94	112.63	117.56	13.47	26.15	27.04	26.96	0	0	Diabetes (No DR)	0.48	1	0.48	Hispanic	0.3	10	61-70
3266	14.2	0.1	0.1	Male	23.04	23.1	288	0.12	1	6.5	21.4	19.7	21.01	12.5	39.7	36.6	39.03	0.44	2.76	0.73	1.17	122.67	129.59	135.27	15.8	30.33	32.04	31.89	0	0	Mild to Moderate DR	0.1	1	0.1	Hispanic	0.1	10	51-60
3267	6.4	0	0.1	Male	24.25	24.26	289	0	1	12.6	22.6	21.5	22.22	22.6	40.9	38.9	40.21	0.23	2.06	0.7	1.21	128.89	132.59	138.4	15.78	30.86	31.75	31.67	0	0	Diabetes (No DR)	0	0	0	Asian	0	1	51-60
3267	6.4	0	0.1	Male	24.25	24.26	290	0	2	13.8	23.5	22.4	23.19	24.3	41.7	39.7	41.1	0.24	2.06	0.71	1.19	132.72	136.7	142.69	16.29	31.99	32.95	32.87	0	0	Diabetes (No DR)	0.1	0	0.1	Asian	0	1	51-60
3268	6.2	0.18	0.1	Female	21.98	21.77	291	0	1	12.4	23.1	21.9	22.8	21.1	40.7	38.5	40.09	0.28	2.36	0.64	1.26	126.22	130.66	136.38	15.64	30.8	31.88	31.79	0	0	Diabetes (No DR)	0.18	0	0.18	Hispanic	0.1	2	51-60
3268	6.2	0.18	0.1	Female	21.98	21.77	292	0	2	9.6	22.1	20.7	21.68	17.3	40.7	38.1	39.91	0.32	2.52	0.64	1.26	123.75	128.75	134.39	15.48	30.5	31.73	31.62	0	0	Diabetes (No DR)	0.1	0	0.1	Hispanic	0.1	2	51-60
3269	6.4	0	0	Male	24.53	24.66	293	0	1	7.5	21.2	19.6	20.74	12.3	37.2	34.4	36.41	0.39	2.62	0.72	1.18	117.17	122.99	128.38	14.91	27.52	28.89	28.77	0	0	Diabetes (No DR)	0	1	0	Hispanic	0	4	41-50
3269	6.4	0	0	Male	24.53	24.66	294	0	2	8.4	23.2	21.6	22.86	14.6	41.1	38.2	40.43	0.39	2.77	0.65	1.25	118.61	124.5	129.95	15.09	27.66	29.03	28.91	0	0	Diabetes (No DR)	0	1	0	Hispanic	0	4	41-50
3270	8	0.3	0.3	Male	23.49	23.33	295	0.07	2	9.5	20.1	18.9	19.59	16.9	37.2	34.9	36.18	0.25	2.04	0.77	1.15	108.94	112.35	117.27	13.4	27.63	28.49	28.42	0	0	Diabetes (No DR)	0.3	1	0.3	Asian	0.3	0	61-70
3271	13.9	0	0	Male	24.34	24.33	296	0	1	11.9	23.5	22.2	23.22	21.3	42	39.6	41.42	0.31	2.18	0.83	1.1	129.06	134.11	139.98	16.11	30.92	32.13	32.02	0	0	Diabetes (No DR)	0	0	0	Hispanic	0	4	31-40
3271	13.9	0	0	Male	24.34	24.33	297	0	2	12.5	24.1	22.7	23.67	22.2	42.2	39.9	41.61	0.29	2.23	0.73	1.17	127.61	132.26	138.05	15.85	30.21	31.31	31.22	0	0	Diabetes (No DR)	0	0	0	Hispanic	0	4	31-40
3272	7.5	0.3	0.3	Female	22.95	22.8	321	0.02	2	5.7	19.6	18	19.28	9.9	35.6	32.6	34.92	0.47	3.07	0.62	1.26	115.96	122.97	128.36	15.05	28.73	30.47	30.31	0	0	Diabetes (No DR)	0.3	0	0.3	Hispanic	0.3	0	61-70
3280	7	0.1	0.18	Male	24.65	24.4	298	0	1	16.8	22.2	21.6	21.82	29.2	39.2	38.1	38.48	0.07	1.28	0.56	1.36	128.01	129.11	134.76	15.09	30.3	30.56	30.54	0	0	Diabetes (No DR)	0.1	1	0.1	NH White	0.1	5	81-90
3286	7.7	0.1	0.1	Male	23.26	23.37	302	0.12	2	9.8	18.2	17.3	17.8	17.6	35.1	33.1	34.06	0.2	1.82	0.75	1.15	111.21	113.98	118.97	13.52	28.63	29.34	29.28	3	0.05	Diabetes (No DR)	0.1	1	0.1	NH White	0.1	10	61-70
3290	7	0.1	0.1	Female	22.91	22.79	304	0.02	1	6	21.6	19.8	21.05	10	38.8	35.6	37.85	0.42	2.94	0.61	1.28	126.49	133.28	139.12	16.21	31.04	32.71	32.56	0	0	Mild to Moderate DR	0.1	0	0.1	Hispanic	0.1	2	51-60
3296	10.2	0.1	0	Female	22.57	22.38	305	0.05	1	9.4	21.7	20.3	21.39	17.9	39.4	37	38.99	0.36	2.45	0.76	1.15	115.74	121.03	126.33	14.62	27.99	29.27	29.16	0	0	Diabetes (No DR)	0.1	1	0.1	Hispanic	0	15	41-50
3297	6.2	0.1	0	Male	22.63	22.67	306	0.02	1	15.5	21.6	20.9	21.17	28.9	39.6	38.4	38.9	0.09	1.4	0.6	1.32	117.48	118.78	123.98	13.91	29.26	29.58	29.56	0	0	Diabetes (No DR)	0.1	0	0.1	Hispanic	0	1	41-50
3298	12.2	0.1	0.1	Female	23.38	23.24	307	0.22	2	8.1	19.4	18.2	19.29	16.8	37.8	35.5	37.63	0.4	3.06	0.53	1.36	110.37	116	121.08	14.08	26.76	28.13	28	3	0.16	Mild to Moderate DR	0.1	1	0.1	NH Black	0.1	12	21-30
3300	8.9	0.18	0.3	Female	22.89	22.95	308	0.02	2	6.5	21.9	20.1	21.5	12.7	41.1	37.9	40.54	0.46	2.92	0.69	1.21	114	120.74	126.03	14.76	27.77	29.41	29.27	0	0	Diabetes (No DR)	0.3	1	0.3	Hispanic	0.18	17	51-60
3306	13.5	0.3	0.3	Male	22.82	22.72	317	0.35	1	6	18.7	17.3	18.59	11.5	36.6	33.8	36.32	0.49	3.31	0.56	1.33	104.22	110.81	115.66	13.59	24.59	26.14	26.01	1	0.18	Mild to Moderate DR	0.3	0	0.3	Hispanic	0.3	7	41-50
3306	13.5	0.3	0.3	Male	22.82	22.72	318	0.15	2	7.6	18.3	17.1	18.18	14.4	35.3	33	35.08	0.42	3.04	0.58	1.32	110.32	116.25	121.34	14.14	26.13	27.53	27.41	0	0.09	Mild to Moderate DR	0.3	0	0.3	Hispanic	0.3	7	41-50
3311	9.4	0.1	0.1	Male	23.94	23.86	322	0.14	1	10.5	17.1	16.4	17	20.3	33.3	31.8	32.97	0.25	2.49	0.52	1.4	113.24	116.78	121.89	13.93	28.41	29.3	29.22	2	0.12	Diabetes (No DR)	0.1	1	0.1	Hispanic	0.1	9	51-60
3311	9.4	0.1	0.1	Male	23.94	23.86	323	0.17	2	8.6	18.2	17.1	17.88	16.1	34.7	32.6	34.09	0.31	3.02	0.43	1.53	114.82	119.31	124.54	14.33	27.93	29.02	28.93	1	0.06	Diabetes (No DR)	0.1	1	0.1	Hispanic	0.1	9	51-60
3325	6.6	0.1	0.1	Male	22.95	22.91	326	0	2	4.3	20.9	19	20.57	6.6	36.2	32.8	35.51	0.54	3.11	0.7	1.19	103.15	110.38	115.21	13.62	24.81	26.55	26.39	0	0	Diabetes (No DR)	0.1	1	0.1	Hispanic	0.1	1	61-70
3327	6.8	0.18	0.18	Male	25.11	25.19	327	0	1	7.8	21.2	19.7	20.79	14.1	38	35.3	37.25	0.37	2.79	0.6	1.29	114.97	120.38	125.65	14.56	27.28	28.56	28.45	0	0	Diabetes (No DR)	0.18	1	0.18	Asian	0.18	8	51-60
3328	6.3	0.1	0.1	Female			328	0.02	1	10.4	21	19.8	20.56	19.3	39	36.8	38.2	0.26	2.29	0.62	1.27	113.27	116.96	122.08	13.97	27.66	28.56	28.48	0	0	Diabetes (No DR)	0.1	1	0.1	Hispanic	0.1	3	61-70
3328	6.3	0.1	0.1	Female			329	0.04	2	10.5	22.2	20.9	21.76	20	39.9	37.6	39.15	0.28	2.58	0.52	1.38	111.92	115.86	120.93	13.87	27.07	28.02	27.94	0	0	Diabetes (No DR)	0.1	1	0.1	Hispanic	0.1	3	61-70
3329	11.9	0	0	Female	23.19	23.15	330	0	2	10.4	22.4	21.1	22.13	18.4	40.8	38.2	40.07	0.33	2.33	0.75	1.14	130.25	135.68	141.62	16.33	31.06	32.36	32.24	0	0	Diabetes (No DR)	0	0	0	Hispanic	0	3	31-40
3331	8.8	0	0.3	Female	23.21	23.56	331	0	1	8.4	22.8	21.1	22.33	14.4	41.4	38.4	40.64	0.39	2.63	0.71	1.19	122.36	128.44	134.07	15.57	29.21	30.66	30.53	0	0	Diabetes (No DR)	0	0	0	Hispanic	0	10	41-50
3331	8.8	0	0.3	Female	23.21	23.56	332	0	2	7.2	21.3	19.7	20.76	12.4	38.7	35.7	37.62	0.36	2.55	0.71	1.2	117.19	122.54	127.91	14.8	28.56	29.86	29.75	0	0	Diabetes (No DR)	0.3	0	0.3	Hispanic	0	10	41-50
3333	6.6	0	0	Male	23.35	23.5	335	0.04	1	14.8	23	22.1	22.71	27.4	42.2	40.5	41.62	0.19	1.76	0.77	1.14	135.72	138.92	145	16.46	34.05	34.85	34.78	0	0	Diabetes (No DR)	0	1	0	Asian	0	3	51-60
3333	6.6	0	0	Male	23.35	23.5	336	0	2	13.9	22.8	21.8	22.47	24.3	41	39.1	40.3	0.21	1.93	0.71	1.19	126.13	129.43	135.1	15.37	31.26	32.08	32.01	0	0	Diabetes (No DR)	0	1	0	Asian	0	3	51-60
3334	6.6	0.1	0	Female	23.15	23.12	337	0	1	6.9	22	20.3	21.75	12.9	40.6	37.5	40.17	0.47	2.9	0.7	1.19	116.01	123.03	128.42	15.05	27.28	28.93	28.78	0	0	Diabetes (No DR)	0.1	1	0.1	Hispanic	0		51-60
3338	6	0.1	0.1	Female	22.54	22.47	339	0	2	11.4	20.8	19.8	20.38	19.2	36.5	34.6	35.61	0.2	1.89	0.69	1.19	116.53	119.43	124.66	14.17	28.12	28.82	28.76	0	0	Diabetes (No DR)	0.1	1	0.1	NH White	0.1	7	51-60
3372	5.9	0	0.18	Male	23.66	23.73	340	0.03	1	13	23.4	22.2	22.98	22.1	42.3	40	41.41	0.24	2.18	0.64	1.26	124.56	128.3	133.92	15.29	30.16	31.06	30.99	0	0	Diabetes (No DR)	0	0	0	Hispanic	0	0	51-60
3372	5.9	0	0.18	Male	23.66	23.73	341	0	2	9.6	21.5	20.1	21.08	16.8	38.9	36.4	38.18	0.33	2.49	0.67	1.22	115.64	120.46	125.74	14.5	28.28	29.46	29.36	0	0	Diabetes (No DR)	0.18	0	0.18	Hispanic	0	0	51-60
3374	5.8	0	0	Male	23.16	23.23	342	0.04	1	11.6	21.9	20.7	21.49	20.3	38.7	36.6	38	0.26	2.12	0.72	1.17	127.69	131.85	137.62	15.75	30.36	31.35	31.26	0	0	Diabetes (No DR)	0	1	0	NH Black	0	3	41-50
3374	5.8	0	0	Male	23.16	23.23	343	0.02	2	11.8	23.2	21.9	22.77	20.6	40.9	38.6	40.13	0.27	2.32	0.63	1.26	134.39	138.94	145.02	16.61	31.74	32.82	32.72	0	0	Diabetes (No DR)	0	1	0	NH Black	0	3	41-50
3375	8.3	0	0.3	Male	23.94	23.81	344	0	1	10	21.3	20	20.82	16.8	38.6	36.2	37.69	0.28	2.57	0.54	1.37	104.14	107.8	112.52	12.9	24.52	25.38	25.31	0	0	Diabetes (No DR)	0	0	0	Hispanic	0	1	61-70
3451	10.7	0.1	0.1	Female	21.89	21.91	349	0.26	1	5.2	20.5	18.8	20.32	9.9	38.8	35.6	38.49	0.53	3.31	0.61	1.28	87.86	93.9	98.01	11.57	21.78	23.28	23.14	4	0.16	Mild to Moderate DR	0.1	1	0.1	Hispanic	0.1		41-50
3451	10.7	0.1	0.1	Female	21.89	21.91	350	0.27	2	5.4	20.1	18.4	19.8	9.6	38.9	35.6	38.31	0.5	3.04	0.68	1.21	88.69	94.42	98.56	11.59	22.1	23.53	23.4	2	0.11	Mild to Moderate DR	0.1	1	0.1	Hispanic	0.1		41-50
3471	10.8	0.1	0.18	Female	22.46	22.39	353	0.24	1	4.1	20.2	18.4	20.11	7.3	37.9	34.5	37.7	0.6	3.22	0.73	1.17	94.71	102.15	106.62	12.69	22.84	24.63	24.47	1	0.09	Mild to Moderate DR	0.1	1	0.1	NH Black	0.1	20	51-60
3471	10.8	0.1	0.18	Female	22.46	22.39	354	0.02	2	2.9	18.2	16.5	18.09	4.7	33.1	30	32.88	0.62	3.44	0.66	1.23	82.16	88.84	92.73	11.07	19.68	21.28	21.14	1	0	Mild to Moderate DR	0.18	1	0.18	NH Black	0.1	20	51-60
3522	10.2	0	0	Female	24.1	24.04	358	0.3	1	13	20.7	19.8	20.41	23.6	39.2	37.4	38.54	0.21	1.97	0.69	1.21	122.35	125.55	131.05	14.91	30.31	31.1	31.03	2	0.14	Mild to Moderate DR	0	1	0	Hispanic	0	9	31-40
3522	10.2	0	0	Female	24.1	24.04	359	0.15	2	10.8	20.2	19.1	19.71	19.4	37.9	35.8	36.95	0.22	1.93	0.74	1.16	119.68	122.96	128.35	14.62	29.27	30.07	30	2	0.1	Mild to Moderate DR	0	1	0	Hispanic	0	9	31-40
3524	9.1	0	0	Female	23.04	23.02	360	0.08	1	10.4	20.6	19.4	20.2	19.1	39	36.8	38.32	0.28	2.6	0.53	1.39	114.69	118.72	123.92	14.21	28.51	29.51	29.43	3	0.1	Mild to Moderate DR	0	0	0	NH White	0	10	51-60
3524	9.1	0	0	Female	23.04	23.02	361	0.15	2	10.2	18.3	17.4	18.01	19.5	34.9	33.2	34.37	0.24	2.09	0.7	1.2	113.04	116.43	121.53	13.87	28.2	29.05	28.97	5	0.11	Mild to Moderate DR	0	0	0	NH White	0	10	51-60
5007	6.6	0.3	0.3	Female			2	0	1	8.4	21.2	19.8	20.62	15.2	39.1	36.5	38.01	0.28	2.4	0.62	1.28	118.96	123.14	128.53	14.74	28.94	29.96	29.87	0	0	Diabetes (No DR)	0.3	0	0.3	Asian	0.3		71-80
